# Supplementary material for: Tetra­aqua­bis­(1H-benzimidazole-5,6-di­carboxyl­ato-κN 3)cobalt(II) dimethyl­formamide disolvate dihydrate
Source: Acta Crystallogr Sect E Struct Rep Online. 2009 Oct 23;65(Pt 11):m1423. doi: 10.1107/S1600536809043177 (PMC2971142; doi:10.1107/S1600536809043177)
Supplement: Supplementary file 2 [file e-65-m1423-Isup2.hkl]

# 
# h,k,l, Fc-squared, Fo-squared, sigma(Fo-squared) and status flag 
# 
data_I
_shelx_title ' 2 in  P-1' 
_shelx_refln_list_code          4 
_shelx_F_calc_maximum      167.50 
_exptl_crystal_F_000       377.00 
_reflns_d_resolution_high  0.8347 
 
loop_ 
 _symmetry_equiv_pos_as_xyz 
 'x, y, z' 
 '-x, -y, -z' 
 
_cell_length_a     8.5612 
_cell_length_b     9.1475 
_cell_length_c    11.6420 
_cell_angle_alpha 100.820 
_cell_angle_beta  102.980 
_cell_angle_gamma 114.110 
 
_shelx_F_squared_multiplier     1.000 
 
loop_ 
 _refln_index_h 
 _refln_index_k 
 _refln_index_l 
 _refln_F_squared_calc 
 _refln_F_squared_meas 
 _refln_F_squared_sigma 
 _refln_observed_status 
   2   0   0      141.20      183.52      2.17 o 
   3   0   0       49.25       43.60      0.57 o 
   4   0   0      279.02      275.75      5.03 o 
   5   0   0      569.34      589.42     11.25 o 
   6   0   0       21.43       16.60      1.73 o 
   7   0   0      102.05      102.56      5.74 o 
   8   0   0        1.56        0.00      1.10 o 
  -9   1   0        2.29        2.44      2.75 o 
  -8   1   0       69.53       76.92      3.46 o 
  -7   1   0       62.82       48.29      2.60 o 
  -6   1   0      126.37      127.01      1.46 o 
  -5   1   0      295.49      268.46      3.36 o 
  -4   1   0     2388.35     2598.37     42.57 o 
  -3   1   0      201.26      186.92      3.22 o 
  -2   1   0     7841.67     8450.96    195.71 o 
   1   1   0     3969.08     4678.00    128.52 o 
   3   1   0     2121.46     2654.75     61.43 o 
   4   1   0     1211.51     1312.94     26.51 o 
   5   1   0       33.80       31.46      1.81 o 
   6   1   0       44.80       43.49      2.36 o 
   7   1   0       11.07       12.82      3.07 o 
   8   1   0      194.48      218.89      6.53 o 
  -9   2   0       48.68       49.94      5.43 o 
  -8   2   0       25.63       23.68      1.30 o 
  -7   2   0      143.21      122.95      2.95 o 
  -6   2   0        0.55        0.92      0.85 o 
  -5   2   0      392.64      376.80      4.94 o 
  -4   2   0     1493.92     1509.15     21.61 o 
  -3   2   0       16.46       16.51      3.74 o 
  -2   2   0      849.97      978.03     28.79 o 
  -1   2   0      539.07      494.98     16.24 o 
   0   2   0       47.04       75.26      1.58 o 
   1   2   0        3.17        1.14      0.56 o 
   2   2   0     2809.15     3177.00     82.19 o 
   3   2   0      742.92      735.64      9.52 o 
   4   2   0     1033.76     1085.22     20.72 o 
   5   2   0       21.98       22.72      1.45 o 
   6   2   0        2.16        1.02      0.96 o 
   7   2   0        1.12        2.02      1.30 o 
  -9   3   0      184.71      180.34     10.75 o 
  -8   3   0      171.53      147.69      7.49 o 
  -7   3   0       53.31       52.73      3.54 o 
  -6   3   0       13.83       17.84      1.15 o 
  -5   3   0       90.45       78.00      2.40 o 
  -4   3   0      121.50      136.95      2.32 o 
  -3   3   0       94.93       93.03      1.87 o 
  -2   3   0      453.86      508.54      7.12 o 
  -1   3   0     5865.36     6702.48    152.36 o 
   0   3   0     2684.86     2876.03     51.47 o 
   1   3   0      268.41      313.17      4.50 o 
   2   3   0        3.89        1.73      1.02 o 
   3   3   0      287.44      286.06      6.76 o 
   4   3   0      970.48     1017.04     13.89 o 
   5   3   0       24.99       19.94      1.77 o 
   6   3   0       16.28       17.56      1.63 o 
   7   3   0       33.06       37.74      2.28 o 
  -9   4   0      108.49      100.56      4.66 o 
  -8   4   0        0.79        4.15      1.06 o 
  -7   4   0       92.85       93.79      3.15 o 
  -6   4   0      126.41      127.79      2.70 o 
  -5   4   0      182.03      162.65      2.96 o 
  -4   4   0        3.06        0.78      0.68 o 
  -3   4   0       22.02       62.01     15.89 o 
  -2   4   0      765.77      765.86     24.42 o 
  -1   4   0      490.29      466.78      6.70 o 
   0   4   0     1162.65     1154.99     17.55 o 
   1   4   0        5.98       14.95      1.11 o 
   2   4   0      438.03      429.52     11.96 o 
   3   4   0      396.20      427.79     10.38 o 
   4   4   0      100.99       92.55      1.61 o 
   5   4   0      156.00      139.58      3.53 o 
   6   4   0        1.61        2.74      1.24 o 
  -9   5   0       10.09       10.95      1.44 o 
  -8   5   0       60.97       54.36      3.36 o 
  -7   5   0       23.87       32.35      1.72 o 
  -6   5   0      139.29      132.94      3.06 o 
  -5   5   0      634.82      614.36      9.43 o 
  -4   5   0       34.12       33.73      1.64 o 
  -3   5   0      312.60      302.46     10.58 o 
  -2   5   0      402.12      369.18     10.74 o 
  -1   5   0      822.54      835.44     12.76 o 
   0   5   0      157.55      143.76      2.92 o 
   1   5   0      208.88      219.31      4.12 o 
   2   5   0      139.88      131.27      4.48 o 
   3   5   0      787.82      735.95     18.25 o 
   4   5   0      111.81       96.58      7.55 o 
   5   5   0        7.73        7.21      1.43 o 
  -9   6   0       73.60       78.59      3.19 o 
  -8   6   0       37.25       32.91      2.12 o 
  -7   6   0       36.75       33.16      1.83 o 
  -6   6   0        0.59        1.75      1.22 o 
  -5   6   0      442.89      447.66      7.61 o 
  -4   6   0      489.70      455.03      8.42 o 
  -3   6   0       59.31       52.86      2.18 o 
  -2   6   0      465.71      475.66      7.83 o 
  -1   6   0      272.45      278.17      5.08 o 
   0   6   0       21.87       26.20      1.61 o 
   1   6   0       63.68       54.43      2.22 o 
   2   6   0      385.57      389.01     10.54 o 
   3   6   0      376.17      362.59     10.54 o 
   4   6   0       64.78       67.25      7.16 o 
  -9   7   0       47.75       49.80      3.30 o 
  -8   7   0       13.40       17.00      3.34 o 
  -7   7   0       89.36       89.99      4.72 o 
  -6   7   0       62.31       61.17      2.55 o 
  -5   7   0        2.69        1.28      1.13 o 
  -4   7   0       14.15       19.59      1.78 o 
  -3   7   0       94.16       90.95      2.93 o 
  -2   7   0       83.98       80.69      2.79 o 
  -1   7   0      354.96      364.94      6.90 o 
   0   7   0      143.47      139.39      4.52 o 
   1   7   0      136.30      134.66      5.78 o 
   2   7   0      176.68      182.00      6.76 o 
   3   7   0      193.71      191.91      7.71 o 
  -9   8   0        4.20        4.95      1.99 o 
  -8   8   0       75.66       78.58      3.09 o 
  -7   8   0        0.31       -0.08      1.65 o 
  -6   8   0      124.92      143.00      3.95 o 
  -5   8   0       54.78       53.30      3.08 o 
  -4   8   0       11.44        7.73      1.55 o 
  -3   8   0      199.54      215.10      5.88 o 
  -2   8   0      240.43      236.64      5.39 o 
  -1   8   0      401.42      383.34      8.82 o 
   0   8   0       25.46       27.86      2.22 o 
   1   8   0      148.98      154.53      4.61 o 
   2   8   0       89.00       69.61      7.55 o 
  -8   9   0        0.35       -0.16      1.22 o 
  -7   9   0       50.49       53.36      3.12 o 
  -6   9   0       38.20       35.96      3.93 o 
  -5   9   0      283.39      299.34     10.07 o 
  -4   9   0       55.23       60.35      3.50 o 
  -3   9   0       99.87       93.59      4.21 o 
  -2   9   0      207.53      208.70      5.56 o 
  -1   9   0       52.47       56.16      4.44 o 
   0   9   0       85.23       75.22      6.10 o 
  -7  10   0        0.20        2.60      1.53 o 
  -6  10   0       39.28       43.48      2.81 o 
  -5  10   0        2.93        3.09      1.58 o 
  -4  10   0      159.42      152.63      4.98 o 
  -3  10   0       61.45       64.32      3.98 o 
  -2  10   0       45.09       33.69      3.45 o 
   1 -10   1        0.35       -0.66      1.59 o 
   2 -10   1        7.05        5.99      1.78 o 
   3 -10   1       54.35       52.63      3.00 o 
   4 -10   1       43.20       42.36      2.75 o 
   5 -10   1       85.55       91.03      3.54 o 
   6 -10   1       46.62       52.10      3.32 o 
   7 -10   1        1.27        0.29      1.25 o 
  -1  -9   1       13.51        8.71      1.86 o 
   0  -9   1       64.96       63.74      3.11 o 
   1  -9   1        1.36        0.56      1.14 o 
   2  -9   1       78.89       75.50      4.29 o 
   3  -9   1       96.23      101.53      3.53 o 
   4  -9   1        3.32        3.90      1.77 o 
   5  -9   1       76.23       78.17      7.47 o 
   6  -9   1        4.06        1.08      1.17 o 
   7  -9   1       12.37       13.52      1.87 o 
   8  -9   1       12.78       16.15      1.98 o 
  -2  -8   1       85.50       78.49      4.80 o 
  -1  -8   1      131.89      135.66      7.43 o 
   0  -8   1       33.10       35.05      5.58 o 
   1  -8   1      729.80      726.86     15.57 o 
   2  -8   1      149.89      152.49      4.56 o 
   3  -8   1        1.19       -0.20      1.18 o 
   4  -8   1        1.83        4.63      1.36 o 
   5  -8   1       11.33       11.92      1.62 o 
   6  -8   1      266.37      270.21      6.80 o 
   7  -8   1        0.27        0.27      1.02 o 
   8  -8   1      201.01      197.30      4.78 o 
   9  -8   1       67.58       73.15      3.06 o 
  -3  -7   1      169.16      166.51      6.53 o 
  -2  -7   1      281.69      262.93      8.02 o 
  -1  -7   1        8.99        9.72      1.47 o 
   0  -7   1      327.85      314.10     19.39 o 
   1  -7   1        8.12        5.97      2.02 o 
   2  -7   1      459.39      465.19      8.22 o 
   3  -7   1        1.44        1.35      1.05 o 
   4  -7   1      203.63      186.81      4.97 o 
   5  -7   1      217.78      220.15      6.79 o 
   6  -7   1        7.76        8.95      1.89 o 
   7  -7   1      185.75      184.21      4.27 o 
   8  -7   1       88.62       90.99      2.91 o 
   9  -7   1      174.25      180.37      5.13 o 
  -4  -6   1      161.25      136.30      8.42 o 
  -3  -6   1      141.27      153.45      5.74 o 
  -2  -6   1       42.20       42.00      2.99 o 
  -1  -6   1       91.91       79.27      2.47 o 
   0  -6   1      297.49      309.99      6.11 o 
   1  -6   1      428.20      433.71      9.02 o 
   2  -6   1       14.68       16.20      1.38 o 
   3  -6   1      233.81      233.55      5.15 o 
   4  -6   1      261.56      249.67      6.56 o 
   5  -6   1      418.87      390.77      8.65 o 
   6  -6   1      288.75      278.88      5.20 o 
   7  -6   1        3.55        3.50      1.09 o 
   8  -6   1       19.56       18.45      1.76 o 
   9  -6   1       27.20       27.25      1.97 o 
  -5  -5   1       29.00       31.24      2.83 o 
  -4  -5   1       76.69       85.14      1.67 o 
  -3  -5   1       97.47       85.02      3.78 o 
  -2  -5   1      238.05      261.20      6.61 o 
  -1  -5   1      134.23      143.86      4.05 o 
   0  -5   1      162.20      168.22      3.11 o 
   1  -5   1     1810.32     1820.45     40.98 o 
   2  -5   1        5.24        8.91      1.05 o 
   3  -5   1        9.53        9.66      1.11 o 
   4  -5   1      517.06      497.50      7.30 o 
   5  -5   1      448.85      432.97     10.66 o 
   6  -5   1        3.32        4.84      1.02 o 
   7  -5   1       11.65        8.11      1.32 o 
   8  -5   1       22.80       29.51      3.54 o 
   9  -5   1       20.62       21.50      2.27 o 
  -6  -4   1       27.54       32.40      1.92 o 
  -5  -4   1      211.42      221.54      4.36 o 
  -4  -4   1      248.93      257.08      3.50 o 
  -3  -4   1      795.59      798.56     18.25 o 
  -2  -4   1      264.21      275.36      6.29 o 
  -1  -4   1     2378.97     2514.15     44.15 o 
   0  -4   1     1057.19     1035.51     15.10 o 
   1  -4   1     1976.81     1903.49     31.97 o 
   2  -4   1     1441.15     1445.78     22.69 o 
   3  -4   1       12.11       17.03      1.10 o 
   4  -4   1       51.58       54.25      2.52 o 
   5  -4   1       22.83       27.57      1.25 o 
   6  -4   1       22.71       22.53      1.30 o 
   7  -4   1        3.89        5.21      1.02 o 
   8  -4   1      185.52      162.37      4.09 o 
   9  -4   1        3.78        3.31      1.00 o 
  -7  -3   1       60.16       74.55      3.10 o 
  -6  -3   1      145.80      139.10      3.43 o 
  -5  -3   1      718.03      694.58     11.04 o 
  -4  -3   1      580.92      582.22      6.67 o 
  -3  -3   1     1137.96     1209.12     26.90 o 
  -2  -3   1     1090.38     1084.22     22.65 o 
  -1  -3   1        1.64        1.57      0.61 o 
   0  -3   1     2763.12     3114.07     55.00 o 
   1  -3   1       23.87       29.73      1.22 o 
   2  -3   1      960.97      891.65     12.04 o 
   3  -3   1      423.87      413.67      9.71 o 
   4  -3   1      257.14      220.77      3.03 o 
   5  -3   1      691.69      688.10     12.58 o 
   6  -3   1        6.87       11.45      1.02 o 
   7  -3   1       45.64       41.78      1.70 o 
   8  -3   1       63.09       49.74      2.14 o 
   9  -3   1      235.75      238.29      5.00 o 
  -8  -2   1      110.01      116.67      4.13 o 
  -7  -2   1      282.87      277.13      5.57 o 
  -6  -2   1      264.48      274.31      5.03 o 
  -5  -2   1      241.75      244.86      4.20 o 
  -4  -2   1      445.78      438.33      5.41 o 
  -3  -2   1       35.18       23.34      1.58 o 
  -2  -2   1        6.80       15.26      1.26 o 
  -1  -2   1       62.76       74.40      1.71 o 
   0  -2   1       36.09       42.86      1.14 o 
   1  -2   1      502.80      526.66      8.14 o 
   2  -2   1     1570.82     1745.71     24.85 o 
   3  -2   1     1248.73     1182.48     15.57 o 
   4  -2   1     2197.40     2486.38     40.59 o 
   5  -2   1      440.27      446.96      6.54 o 
   6  -2   1       45.42       49.66      1.87 o 
   7  -2   1       71.63       71.21      2.72 o 
   8  -2   1      220.03      236.51      6.76 o 
   9  -2   1       68.50       70.32      3.85 o 
  -8  -1   1       35.93       36.81      4.33 o 
  -7  -1   1       54.72       57.65      2.83 o 
  -6  -1   1      231.37      229.27      5.43 o 
  -5  -1   1        0.77        0.94      0.87 o 
  -4  -1   1       35.61       53.33      1.73 o 
  -3  -1   1      198.58      231.35      8.49 o 
  -2  -1   1      871.03      944.91     11.57 o 
  -1  -1   1     4709.61     5466.96    155.81 o 
   1  -1   1       54.21       49.95      0.61 o 
   2  -1   1      487.30      480.23      5.34 o 
   3  -1   1      842.12      808.75     10.39 o 
   4  -1   1      240.52      218.90      3.27 o 
   5  -1   1       24.54       17.25      0.88 o 
   6  -1   1       17.85       17.22      1.73 o 
   7  -1   1      286.57      307.22      7.31 o 
   8  -1   1       63.43       75.11      3.54 o 
  -9   0   1        6.77        6.06      1.89 o 
  -8   0   1        5.83        6.13      1.65 o 
  -7   0   1       55.04       68.43      2.99 o 
  -6   0   1       57.11       55.45      2.44 o 
  -5   0   1      330.92      319.78      8.38 o 
  -4   0   1     2632.15     3185.86     44.49 o 
  -3   0   1      569.41      623.31     14.09 o 
  -2   0   1      273.41      241.72      5.47 o 
   1   0   1       44.00       48.14      1.65 o 
   2   0   1      310.17        3.22      0.16 o 
   3   0   1       43.66       36.10      1.34 o 
   4   0   1       33.21       27.69      1.42 o 
   5   0   1       14.56       11.01      1.34 o 
   6   0   1       54.67       60.48      2.75 o 
   7   0   1      260.14      293.45      7.24 o 
   8   0   1      222.74      232.81      6.84 o 
  -9   1   1       11.38       12.98      2.20 o 
  -8   1   1      110.22      113.50      3.93 o 
  -7   1   1        7.51        8.79      0.54 o 
  -6   1   1     1319.60     1360.91     16.07 o 
  -5   1   1      336.04      347.07      6.74 o 
  -4   1   1     2014.02     2278.53     47.42 o 
  -3   1   1     2961.95     3353.33     57.52 o 
  -2   1   1        8.20        9.51      0.98 o 
  -1   1   1     5287.39     5470.38    114.44 o 
   0   1   1     3799.64     4353.19     81.05 o 
   1   1   1       29.55       34.14      1.49 o 
   2   1   1        1.11        3.70      0.16 o 
   3   1   1     1171.86     1171.52     24.62 o 
   4   1   1        3.55        3.15      0.94 o 
   5   1   1        3.64        4.17      1.18 o 
   6   1   1       82.91       79.67      4.88 o 
   7   1   1       39.31       36.81      4.33 o 
   8   1   1      207.82      229.74      5.61 o 
  -9   2   1       16.80       13.22      4.88 o 
  -8   2   1      184.82      166.92      6.86 o 
  -7   2   1      694.30      704.76      8.77 o 
  -6   2   1       17.10       17.05      0.75 o 
  -5   2   1      699.96      700.70      9.22 o 
  -4   2   1       25.45       28.65      1.02 o 
  -3   2   1     5782.37     6434.73    138.59 o 
  -2   2   1    28057.87    23488.12    819.24 o 
  -1   2   1      107.19      127.88      2.69 o 
   0   2   1      834.57      869.56     11.65 o 
   1   2   1      482.20      542.27      7.29 o 
   2   2   1      742.29      740.67     17.07 o 
   3   2   1      596.94      686.73     27.37 o 
   4   2   1      581.94      619.93     15.42 o 
   5   2   1        0.96        1.43      1.01 o 
   6   2   1       50.87       58.27      2.75 o 
   7   2   1      375.18      408.83      8.04 o 
  -9   3   1        6.94        6.77      0.56 o 
  -8   3   1      210.31      205.47      6.76 o 
  -7   3   1      161.76      152.07      2.25 o 
  -6   3   1      108.86       92.07      2.13 o 
  -5   3   1       18.12       24.97      1.34 o 
  -4   3   1     4591.38     5080.27    104.19 o 
  -3   3   1      185.08      192.87      6.69 o 
  -2   3   1      853.63      846.54     11.87 o 
  -1   3   1     1545.02     1533.89     23.36 o 
   0   3   1      758.86      807.64     11.32 o 
   1   3   1     3171.42     3585.39     68.80 o 
   2   3   1      924.00     1002.58     21.79 o 
   3   3   1      648.84      658.30      8.47 o 
   4   3   1       14.82       14.53      1.32 o 
   5   3   1       47.41       59.27      2.83 o 
   6   3   1        2.98        3.16      1.53 o 
 -10   4   1        0.90        1.57      1.10 o 
  -9   4   1       39.02       32.66      2.34 o 
  -8   4   1        0.37       -0.25      0.44 o 
  -7   4   1       45.12       54.37      1.94 o 
  -6   4   1       91.29       92.75      2.44 o 
  -5   4   1        1.30        0.30      0.87 o 
  -4   4   1      522.58      468.41     13.02 o 
  -3   4   1      235.41      200.80      3.67 o 
  -2   4   1      145.75      149.38      7.08 o 
  -1   4   1     1700.92     1818.30     29.59 o 
   0   4   1     2665.31     2695.55     48.75 o 
   1   4   1      386.49      381.04      5.95 o 
   2   4   1      322.66      319.09      7.71 o 
   3   4   1       35.21       36.18      2.83 o 
   4   4   1       95.20       68.42      3.12 o 
   5   4   1       69.74       65.33      2.49 o 
   6   4   1       47.88       58.50      2.72 o 
 -10   5   1       14.35       13.56      0.92 o 
  -9   5   1        4.13        5.07      1.01 o 
  -8   5   1      146.73      157.46      4.09 o 
  -7   5   1       33.11       40.08      3.58 o 
  -6   5   1       36.22       38.16      1.97 o 
  -5   5   1       59.67       61.91      2.80 o 
  -4   5   1      231.87      210.03      4.15 o 
  -3   5   1     2528.58     2740.15    147.63 o 
  -2   5   1      123.35      108.11      2.61 o 
  -1   5   1       78.55       68.71      2.06 o 
   0   5   1      133.30      139.07      3.00 o 
   1   5   1       57.73       48.61      1.97 o 
   2   5   1      124.94      132.45      4.88 o 
   3   5   1       13.32        7.24      2.12 o 
   4   5   1       67.09       54.68      0.99 o 
   5   5   1        2.47        1.18      1.55 o 
 -10   6   1        1.82        0.52      0.63 o 
  -9   6   1      179.80      176.97      4.34 o 
  -8   6   1       94.12       88.17      3.13 o 
  -7   6   1      199.85      198.69      4.99 o 
  -6   6   1       65.94       65.81      3.03 o 
  -5   6   1      523.02      537.09      9.19 o 
  -4   6   1       90.36       87.37      2.86 o 
  -3   6   1        4.64        6.83      1.69 o 
  -2   6   1      207.92      202.29      6.25 o 
  -1   6   1       49.67       52.71      5.78 o 
   0   6   1      698.16      661.87     11.18 o 
   1   6   1       20.90       18.01      2.06 o 
   2   6   1      525.36      484.89     13.21 o 
   3   6   1      194.75      175.00      6.92 o 
   4   6   1       44.41       45.07      4.25 o 
  -9   7   1       62.99       68.43      3.16 o 
  -8   7   1      141.93      142.56      4.90 o 
  -7   7   1        5.52        7.18      1.41 o 
  -6   7   1       51.32       55.05      2.59 o 
  -5   7   1       11.26        9.86      1.61 o 
  -4   7   1      215.50      189.58      5.30 o 
  -3   7   1        1.26        0.88      1.07 o 
  -2   7   1      124.99      113.97      5.70 o 
  -1   7   1      412.75      413.18      7.90 o 
   0   7   1      177.12      168.60      5.09 o 
   1   7   1      865.10      828.20     24.15 o 
   2   7   1       40.78       29.73      3.38 o 
   3   7   1       83.83       84.08      5.43 o 
  -9   8   1        9.95       11.97      1.76 o 
  -8   8   1        4.88        4.15      2.40 o 
  -7   8   1       29.97       29.11      2.51 o 
  -6   8   1       33.46       30.00      2.23 o 
  -5   8   1      178.20      175.61      5.47 o 
  -4   8   1      120.01      130.58      3.95 o 
  -3   8   1      158.50      151.09      5.09 o 
  -2   8   1       37.82       39.41      4.25 o 
  -1   8   1      321.75      317.19      7.16 o 
   0   8   1      241.76      229.98      7.90 o 
   1   8   1       93.14       95.22      3.86 o 
   2   8   1       62.70       60.40      7.55 o 
  -8   9   1        5.24        4.62      1.58 o 
  -7   9   1        0.46        1.06      1.53 o 
  -6   9   1       83.77       99.50      3.60 o 
  -5   9   1      233.91      228.66      6.72 o 
  -4   9   1       77.92       78.54      4.10 o 
  -3   9   1      107.36      103.74      4.61 o 
  -2   9   1       99.23       81.43      3.61 o 
  -1   9   1       91.12       82.67      3.78 o 
   0   9   1       15.66       15.62      2.31 o 
  -7  10   1       34.74       35.99      2.74 o 
  -6  10   1       68.06       66.76      3.38 o 
  -5  10   1       78.62       87.19      3.86 o 
  -4  10   1       46.10       38.90      3.49 o 
  -3  10   1       21.43       21.65      3.08 o 
  -2  10   1       34.28       41.03      3.13 o 
   1 -10   2       76.85       71.81      4.06 o 
   2 -10   2      243.98      231.97      6.06 o 
   3 -10   2       63.68       73.16      3.99 o 
   4 -10   2       23.56       22.49      2.14 o 
   5 -10   2       67.34       68.41      6.02 o 
   6 -10   2      118.34      132.61     10.34 o 
   7 -10   2      188.83      196.48      5.33 o 
  -1  -9   2       19.63       18.71      2.09 o 
   0  -9   2       50.35       48.06      3.27 o 
   1  -9   2       49.00       51.12      5.31 o 
   2  -9   2        0.72        0.37      1.08 o 
   3  -9   2        1.14        1.77      1.52 o 
   4  -9   2       82.52       97.16      3.91 o 
   5  -9   2      177.68      169.84      4.28 o 
   6  -9   2       35.21       30.82      3.42 o 
   7  -9   2       31.82       32.16      4.99 o 
   8  -9   2       24.66       29.04      2.92 o 
  -2  -8   2       53.44       49.24      3.93 o 
  -1  -8   2        7.86        8.85      1.88 o 
   0  -8   2       72.22       73.72      2.80 o 
   1  -8   2        3.75        3.71      1.28 o 
   2  -8   2      173.43      175.39      4.17 o 
   3  -8   2       64.49       67.34      4.01 o 
   4  -8   2        3.50        2.14      1.35 o 
   5  -8   2        7.97        9.08      2.49 o 
   6  -8   2       10.90       10.92      1.51 o 
   7  -8   2       13.85        9.80      1.44 o 
   8  -8   2       42.40       45.15      2.31 o 
   9  -8   2       67.02       74.27      7.55 o 
  -4  -7   2       54.47       64.93      3.11 o 
  -3  -7   2      187.44      174.29      6.53 o 
  -2  -7   2      145.64      137.17      5.43 o 
  -1  -7   2       34.35       30.90      1.86 o 
   0  -7   2      159.82      153.85      7.51 o 
   1  -7   2        1.94        0.81      0.91 o 
   2  -7   2       15.58       12.19      1.38 o 
   3  -7   2       10.71       10.19      1.35 o 
   4  -7   2        8.61       11.04      1.73 o 
   5  -7   2      164.00      155.85      3.78 o 
   6  -7   2      147.29      149.58      8.38 o 
   7  -7   2      144.16      145.44      3.95 o 
   8  -7   2       86.14       81.65      2.75 o 
   9  -7   2      118.60      118.74      3.54 o 
  -5  -6   2      165.39      177.78      4.23 o 
  -4  -6   2      120.79      118.91      2.66 o 
  -3  -6   2       39.01       41.84      2.99 o 
  -2  -6   2      144.28      121.20      4.33 o 
  -1  -6   2      204.94      218.67      4.14 o 
   0  -6   2        0.70        0.16      0.80 o 
   1  -6   2      156.03      159.92      3.24 o 
   2  -6   2       65.46       72.35      3.81 o 
   3  -6   2       62.21       58.88      2.06 o 
   4  -6   2      753.65      746.86     12.73 o 
   5  -6   2      427.32      411.84      6.88 o 
   6  -6   2      537.86      546.97     16.67 o 
   7  -6   2       92.23       98.82      2.71 o 
   8  -6   2      239.30      255.03      6.96 o 
   9  -6   2       11.41       11.21      1.53 o 
  -6  -5   2       57.65       69.54      3.45 o 
  -5  -5   2       61.72       62.48      4.83 o 
  -4  -5   2       21.50       21.29      1.41 o 
  -3  -5   2      144.23      130.80      4.33 o 
  -2  -5   2       72.33       79.20      3.07 o 
  -1  -5   2       49.98       52.72      2.67 o 
   0  -5   2     1332.55     1250.98     19.55 o 
   1  -5   2      515.69      467.82      6.67 o 
   2  -5   2     2592.71     2802.68     95.33 o 
   3  -5   2        3.73        3.43      1.11 o 
   4  -5   2      324.06      324.25      8.73 o 
   5  -5   2      238.08      240.32      4.96 o 
   6  -5   2      160.09      157.84      3.19 o 
   7  -5   2       60.49       61.65      2.91 o 
   8  -5   2       16.66       21.24      2.20 o 
   9  -5   2      267.75      286.32     14.47 o 
  -6  -4   2       88.01       82.76      2.93 o 
  -5  -4   2       11.01       17.40      1.36 o 
  -4  -4   2       85.16       78.17      8.46 o 
  -3  -4   2      920.94      951.69     21.24 o 
  -2  -4   2     1485.04     1511.38     34.14 o 
  -1  -4   2      160.80      159.37      3.00 o 
   0  -4   2      279.82      291.00      5.94 o 
   1  -4   2      769.07      710.97      9.70 o 
   2  -4   2       53.55       47.85      1.93 o 
   3  -4   2       78.90       73.49      2.28 o 
   4  -4   2      359.56      336.93      4.61 o 
   5  -4   2       13.65       19.94      2.24 o 
   6  -4   2        1.70        2.72      0.83 o 
   7  -4   2      137.54      137.27      3.33 o 
   8  -4   2      396.88      411.69     15.65 o 
   9  -4   2      160.64      167.24      3.98 o 
  -7  -3   2      199.52      223.57      5.95 o 
  -6  -3   2       69.29       80.18      3.08 o 
  -5  -3   2      114.00       99.15      3.05 o 
  -4  -3   2     1015.37     1072.26     13.21 o 
  -3  -3   2      296.81      314.88      4.20 o 
  -2  -3   2      803.02      839.30     16.67 o 
  -1  -3   2       74.90       76.21      1.70 o 
   0  -3   2       23.58       31.72      2.44 o 
   1  -3   2      110.98       94.75      4.52 o 
   2  -3   2      120.38       97.45      5.90 o 
   3  -3   2       79.78       86.90      1.55 o 
   4  -3   2       47.10       35.41      1.46 o 
   5  -3   2      666.45      610.61      8.19 o 
   6  -3   2        4.08        5.38      0.91 o 
   7  -3   2      201.25      199.33      3.76 o 
   8  -3   2       64.96       60.63      4.37 o 
   9  -3   2       11.59        0.00      1.26 o 
  -8  -2   2      262.58      277.96      5.97 o 
  -7  -2   2      258.51      256.06      6.41 o 
  -6  -2   2      657.83      677.23     12.39 o 
  -5  -2   2       13.65       15.12      0.47 o 
  -4  -2   2       16.48       26.42      0.57 o 
  -3  -2   2     3360.94     4137.38     83.42 o 
  -2  -2   2      636.15      706.77     12.98 o 
  -1  -2   2     2577.87     3008.25     50.94 o 
   0  -2   2      430.09      393.36      4.66 o 
   1  -2   2     1985.79     2153.39     35.00 o 
   2  -2   2      477.16      457.55      7.31 o 
   3  -2   2       36.19       23.63      0.77 o 
   4  -2   2      704.64      652.47      8.78 o 
   5  -2   2       29.52       23.61      1.32 o 
   6  -2   2      652.24      586.87      9.26 o 
   7  -2   2      245.63      245.38      5.65 o 
   8  -2   2       76.78       81.96      3.93 o 
   9  -2   2        4.64       -0.47      1.49 o 
  -8  -1   2      126.07      125.76      4.25 o 
  -7  -1   2      931.19      984.88     21.79 o 
  -6  -1   2       20.55       17.93      2.67 o 
  -5  -1   2      912.64      902.93     17.54 o 
  -4  -1   2       25.91       24.49      0.71 o 
  -3  -1   2      728.73      677.15     10.34 o 
  -2  -1   2      840.15      904.72     30.79 o 
  -1  -1   2     1328.20     1510.54     25.48 o 
   0  -1   2     2764.70     2916.55     44.18 o 
   1  -1   2      907.70      892.55     10.29 o 
   2  -1   2     2942.00     3302.75     55.56 o 
   3  -1   2       79.14       75.71      2.48 o 
   4  -1   2      424.00      383.75      4.78 o 
   5  -1   2        0.76       -0.28      0.56 o 
   6  -1   2        1.78        2.28      1.18 o 
   7  -1   2      498.04      536.72     12.03 o 
   8  -1   2        1.47       -0.24      1.26 o 
  -9   0   2       58.88       60.64      3.30 o 
  -8   0   2      132.29      137.33      4.56 o 
  -7   0   2      106.15      115.23      3.62 o 
  -6   0   2       21.09       19.59      0.59 o 
  -5   0   2       31.79       35.61      0.95 o 
  -4   0   2     1240.54     1228.20     13.44 o 
  -3   0   2      612.28      593.21      6.27 o 
  -2   0   2      146.48      130.76      3.42 o 
  -1   0   2      883.36      886.15      8.69 o 
   0   0   2      107.27      106.21      1.68 o 
   1   0   2     2854.49     3313.12     45.54 o 
   2   0   2       78.50       91.47      1.97 o 
   3   0   2      709.99       18.33      0.31 o 
   4   0   2        4.12        6.61      1.02 o 
   5   0   2       98.08      110.51      3.22 o 
   6   0   2       79.96       74.80      4.80 o 
   7   0   2      134.46      142.28      4.64 o 
   8   0   2      117.13      125.29      4.80 o 
  -9   1   2       16.40       17.30      2.20 o 
  -8   1   2      222.47      206.09     12.70 o 
  -7   1   2       67.29       67.25      2.80 o 
  -6   1   2       15.77       22.88      0.93 o 
  -5   1   2        3.10        1.28      0.43 o 
  -4   1   2     3149.76     3669.54     53.78 o 
  -3   1   2     3289.32     3690.29     53.99 o 
  -2   1   2      610.95      569.30      7.08 o 
  -1   1   2      182.59      169.21      1.72 o 
   0   1   2      396.94      431.83      8.31 o 
   1   1   2      201.04      207.76      5.51 o 
   2   1   2      725.04      886.98     11.31 o 
   3   1   2       31.67       24.54      2.28 o 
   4   1   2      403.36      417.72      8.10 o 
   5   1   2      513.75      490.16     10.15 o 
   6   1   2      130.94      152.11      6.61 o 
   7   1   2      157.27      162.12      4.76 o 
  -9   2   2       32.40       28.42      2.37 o 
  -8   2   2      358.47      336.82      6.80 o 
  -7   2   2      332.25      343.55      4.17 o 
  -6   2   2      451.40      454.25      4.83 o 
  -5   2   2      657.37      675.50      7.01 o 
  -4   2   2       51.23       32.66      1.02 o 
  -3   2   2       79.25       63.23      1.43 o 
  -2   2   2     4907.90     5522.55    114.96 o 
  -1   2   2      684.82      650.11      9.25 o 
   0   2   2      427.78      457.05      5.95 o 
   1   2   2       22.10        8.68      1.43 o 
   2   2   2      147.37      126.31      1.71 o 
   3   2   2       73.23       60.43      0.69 o 
   4   2   2      294.79      285.53      4.82 o 
   5   2   2      331.00      350.33      6.12 o 
   6   2   2      298.74      289.17      5.79 o 
   7   2   2       24.99       41.67      2.47 o 
 -10   3   2        4.79        4.51      1.48 o 
  -9   3   2      124.72      111.71      3.22 o 
  -8   3   2      440.83      432.03      7.42 o 
  -7   3   2      164.75      162.72      4.90 o 
  -6   3   2      106.24      118.00      3.61 o 
  -5   3   2      300.35      268.61      7.63 o 
  -4   3   2      410.87      405.19      5.60 o 
  -3   3   2      598.85      541.27      7.37 o 
  -2   3   2     1326.36     1468.58     22.13 o 
  -1   3   2       92.66       72.83      3.70 o 
   0   3   2     2730.25     2832.46     50.86 o 
   1   3   2      569.71      539.16      7.84 o 
   2   3   2        6.29        9.16      0.59 o 
   3   3   2      324.26      340.01      5.07 o 
   4   3   2        4.30        4.61      1.11 o 
   5   3   2       14.85       14.05      1.53 o 
   6   3   2       31.62       42.41      2.34 o 
 -10   4   2       65.73       59.70      3.23 o 
  -9   4   2       75.68       77.91      3.55 o 
  -8   4   2      155.27      154.92      2.33 o 
  -7   4   2        2.63        1.99      1.02 o 
  -6   4   2       10.50       10.96      1.89 o 
  -5   4   2     3526.22     3930.51     79.93 o 
  -4   4   2     7204.42     8044.69    197.20 o 
  -3   4   2      594.33      597.99     12.35 o 
  -2   4   2      149.90      144.59      3.34 o 
  -1   4   2      608.71      611.49      9.76 o 
   0   4   2      271.58      272.05      4.45 o 
   1   4   2      436.32      434.07      6.87 o 
   2   4   2        0.99        3.15      1.49 o 
   3   4   2        1.44        1.70      0.31 o 
   4   4   2      176.22      170.75      6.17 o 
   5   4   2       54.26       56.68      2.74 o 
 -10   5   2       19.85       24.08      1.37 o 
  -9   5   2       66.25       62.24      1.99 o 
  -8   5   2       59.01       54.59      3.49 o 
  -7   5   2      166.67      170.90      3.68 o 
  -6   5   2      841.55      825.16     24.15 o 
  -5   5   2      415.32      426.17      7.17 o 
  -4   5   2     1141.48     1170.63     18.99 o 
  -3   5   2      100.55       87.13      2.50 o 
  -2   5   2      275.05      265.28      4.61 o 
  -1   5   2     1558.67     1592.65     26.83 o 
   0   5   2      336.17      365.47      6.23 o 
   1   5   2       13.69       15.38      1.47 o 
   2   5   2       14.53       13.53      2.28 o 
   3   5   2      101.14       96.79      1.89 o 
   4   5   2       12.90       15.73      2.91 o 
 -10   6   2        0.24        1.38      0.96 o 
  -9   6   2      158.68      154.26     14.55 o 
  -8   6   2       84.00       88.40      2.82 o 
  -7   6   2       44.75       47.79      3.07 o 
  -6   6   2      183.72      198.19      4.40 o 
  -5   6   2      179.64      156.57      4.63 o 
  -4   6   2       35.92       36.66      2.07 o 
  -3   6   2       79.75       86.50      2.77 o 
  -2   6   2      454.77      456.33      7.94 o 
  -1   6   2      205.24      193.06      5.19 o 
   0   6   2      347.88      337.88      6.45 o 
   1   6   2        9.37        7.97      1.50 o 
   2   6   2       17.17       11.80      2.52 o 
   3   6   2       38.41       39.46      5.15 o 
  -9   7   2        3.31        2.73      1.72 o 
  -8   7   2       68.84       77.29      2.92 o 
  -7   7   2      125.00      129.05      3.76 o 
  -6   7   2      170.79      160.63      5.35 o 
  -5   7   2      315.22      350.26     10.74 o 
  -4   7   2       62.26       68.02      2.80 o 
  -3   7   2       17.81       19.23      2.60 o 
  -2   7   2        5.62        8.76      1.55 o 
  -1   7   2      491.39      481.16      9.09 o 
   0   7   2       16.71       14.71      3.03 o 
   1   7   2       22.99       25.37      2.83 o 
   2   7   2       23.58       21.55      3.30 o 
  -9   8   2        7.42       12.08      2.43 o 
  -8   8   2       24.49       23.03      2.05 o 
  -7   8   2       73.61       74.21      3.93 o 
  -6   8   2        1.53        0.94      1.21 o 
  -5   8   2      241.85      249.95      5.92 o 
  -4   8   2        8.10        9.76      2.15 o 
  -3   8   2       63.03       65.60      2.97 o 
  -2   8   2      278.50      256.70      6.17 o 
  -1   8   2       42.61       43.66      3.27 o 
   0   8   2      230.19      221.55     10.78 o 
   1   8   2        0.45        0.39      1.89 o 
  -8   9   2        6.82       10.80      2.20 o 
  -7   9   2       16.64       19.61      2.54 o 
  -6   9   2      180.71      183.10      6.33 o 
  -5   9   2        9.88       15.32      2.60 o 
  -4   9   2      120.29      114.44      5.05 o 
  -3   9   2       12.75       14.17      2.08 o 
  -2   9   2      272.31      276.86      8.17 o 
  -1   9   2      200.23      173.64      6.43 o 
  -7  10   2       41.09       42.33      5.03 o 
  -6  10   2       77.90       85.21      3.91 o 
  -5  10   2       47.37       42.58      3.09 o 
  -4  10   2        0.36        1.60      1.96 o 
  -3  10   2       48.20       50.11      3.39 o 
   1 -10   3       39.66       41.90      2.64 o 
   2 -10   3      113.72      112.70      5.98 o 
   3 -10   3      316.41      315.25      6.98 o 
   4 -10   3        5.35        8.80      2.75 o 
   5 -10   3      138.78      137.97      5.62 o 
   6 -10   3       84.44       88.78      6.02 o 
   7 -10   3       58.62       64.44      2.91 o 
  -1  -9   3       68.01       70.28      3.09 o 
   0  -9   3        7.64        6.07      1.53 o 
   1  -9   3     1284.88     1254.14     25.10 o 
   2  -9   3      289.18      297.63     11.01 o 
   3  -9   3      160.55      162.04      4.11 o 
   4  -9   3      127.61      131.12      3.55 o 
   5  -9   3       22.88       22.29      5.07 o 
   6  -9   3      132.78      149.62      3.95 o 
   7  -9   3        1.54        3.03      1.24 o 
   8  -9   3       35.15       38.60      5.35 o 
  -3  -8   3       45.84       37.28      3.54 o 
  -2  -8   3       70.44       78.18      4.25 o 
  -1  -8   3      284.33      286.43      6.79 o 
   0  -8   3      509.21      507.77      9.20 o 
   1  -8   3       98.37       99.80      3.00 o 
   2  -8   3      109.16      100.36      3.38 o 
   3  -8   3        3.75        5.59      1.46 o 
   4  -8   3      260.90      272.80      6.96 o 
   5  -8   3      436.29      440.14      8.61 o 
   6  -8   3       22.99       22.86      1.72 o 
   7  -8   3       36.34       41.17      2.99 o 
   8  -8   3        0.24        0.33      0.93 o 
  -4  -7   3       18.75       11.18      1.60 o 
  -3  -7   3       96.93       99.10      4.56 o 
  -2  -7   3      156.01      157.86      5.51 o 
  -1  -7   3       10.35        9.32      1.31 o 
   0  -7   3      133.72      132.00      3.13 o 
   1  -7   3        1.31        2.15      0.93 o 
   2  -7   3      176.24      176.14      4.23 o 
   3  -7   3      160.63      170.69     11.68 o 
   4  -7   3      126.62      112.97      2.92 o 
   5  -7   3      565.05      556.30      9.89 o 
   6  -7   3      141.08      137.62      3.27 o 
   7  -7   3       42.65       43.24      1.96 o 
   8  -7   3       14.70       16.75      1.57 o 
   9  -7   3       18.77       23.48      2.60 o 
  -5  -6   3        0.52        0.63      0.92 o 
  -4  -6   3       46.85       51.75      2.95 o 
  -3  -6   3       29.10       28.87      2.60 o 
  -2  -6   3      194.74      199.86      5.58 o 
  -1  -6   3      212.94      229.10      4.11 o 
   0  -6   3      321.29      290.26      4.75 o 
   1  -6   3      702.74      690.23     10.34 o 
   2  -6   3       63.85       59.11      2.18 o 
   3  -6   3      229.36      224.40      5.47 o 
   4  -6   3        8.26       10.53      2.16 o 
   5  -6   3      489.48      449.66      7.69 o 
   6  -6   3       22.55       25.00      2.44 o 
   7  -6   3       68.72       61.29      2.40 o 
   8  -6   3       77.37       82.53      5.31 o 
   9  -6   3       11.64       12.80      3.42 o 
  -6  -5   3       44.76       53.33      2.36 o 
  -5  -5   3       26.07       22.74      1.17 o 
  -4  -5   3        1.26        0.28      0.60 o 
  -3  -5   3      126.01      135.12      4.33 o 
  -2  -5   3      100.11      103.66      3.38 o 
  -1  -5   3       21.30       16.25      1.24 o 
   0  -5   3       84.08       80.74      2.83 o 
   1  -5   3      591.15      505.90      7.71 o 
   2  -5   3       23.54       32.28      2.71 o 
   3  -5   3       39.32       56.04     15.34 o 
   4  -5   3      815.21      770.23     10.95 o 
   5  -5   3       95.29       87.98      2.13 o 
   6  -5   3      165.31      155.39      2.99 o 
   7  -5   3       26.25       35.73      1.64 o 
   8  -5   3      137.38      129.40     10.78 o 
   9  -5   3       57.06       64.47      2.56 o 
  -7  -4   3      211.09      233.58      5.47 o 
  -6  -4   3       35.55       39.94      2.03 o 
  -5  -4   3       11.89       10.16      0.55 o 
  -4  -4   3      546.13      558.04      6.48 o 
  -3  -4   3      425.14      471.28     10.15 o 
  -2  -4   3      493.48      489.77      9.67 o 
  -1  -4   3       14.83       21.62      1.12 o 
   0  -4   3        1.09        2.14      0.55 o 
   1  -4   3      161.85      159.93      2.74 o 
   2  -4   3      803.25      718.08      9.33 o 
   3  -4   3      100.93      104.88      2.71 o 
   4  -4   3      789.05      824.76     11.81 o 
   5  -4   3      826.22      858.37     17.97 o 
   6  -4   3      120.50      130.59      2.99 o 
   7  -4   3       65.78       60.90      1.97 o 
   8  -4   3       71.91       67.40      3.66 o 
   9  -4   3      286.29      288.64      8.73 o 
  -7  -3   3      192.89      192.83      4.14 o 
  -6  -3   3      146.49      147.37      4.83 o 
  -5  -3   3       36.87       39.58      1.01 o 
  -4  -3   3      359.61      354.73      4.74 o 
  -3  -3   3      547.89      534.47      7.19 o 
  -2  -3   3      296.54      266.40      6.45 o 
  -1  -3   3       84.48       70.80      1.44 o 
   0  -3   3     3217.88     3855.34     71.40 o 
   1  -3   3        8.97       13.47      0.84 o 
   2  -3   3       11.40        5.43      0.58 o 
   3  -3   3      373.07      339.68      8.77 o 
   4  -3   3     1130.56     1124.11     40.31 o 
   5  -3   3      291.55      270.87      6.49 o 
   6  -3   3      219.41      215.78      8.61 o 
   7  -3   3      604.86      645.19     10.97 o 
   8  -3   3      325.56      378.62     15.89 o 
  -8  -2   3      188.26      192.31      4.44 o 
  -7  -2   3       50.01       59.87      3.46 o 
  -6  -2   3       99.14       93.28      2.91 o 
  -5  -2   3      287.68      285.43      3.53 o 
  -4  -2   3      901.66      950.49     12.73 o 
  -3  -2   3       63.75       54.64      1.62 o 
  -2  -2   3       89.58       93.39      2.01 o 
  -1  -2   3      131.96      126.86      2.71 o 
   0  -2   3      816.12      805.94     33.23 o 
   1  -2   3     2568.43     2755.62     43.59 o 
   2  -2   3      375.81      325.20      6.49 o 
   3  -2   3       20.89       37.16      1.09 o 
   4  -2   3      708.73      662.40      8.99 o 
   5  -2   3      830.16      792.97     11.81 o 
   6  -2   3      377.78      423.22      6.34 o 
   7  -2   3      255.09      260.15     14.51 o 
   8  -2   3      111.75      134.02      4.88 o 
  -8  -1   3       12.77       11.56      1.73 o 
  -7  -1   3      276.73      292.27      8.97 o 
  -6  -1   3        5.02        7.63      1.26 o 
  -5  -1   3       70.01       61.03      0.91 o 
  -4  -1   3      685.56      686.54      8.20 o 
  -3  -1   3      242.69      246.67      2.33 o 
  -2  -1   3       18.01       20.74      0.96 o 
  -1  -1   3      122.87      135.55      1.08 o 
   0  -1   3     7436.90     8126.70    513.58 o 
   1  -1   3       21.22       24.65      1.73 o 
   2  -1   3      876.54      832.13      8.35 o 
   3  -1   3      333.68      316.99      3.15 o 
   4  -1   3       55.18       63.41      1.73 o 
   5  -1   3      225.03      241.93      5.27 o 
   6  -1   3       57.45       61.51      4.48 o 
   7  -1   3       43.38       44.83      2.67 o 
   8  -1   3       59.81       63.16      3.46 o 
  -9   0   3       67.15       68.35      5.51 o 
  -8   0   3      364.29      393.18      9.12 o 
  -7   0   3       14.84       21.08      1.81 o 
  -6   0   3      130.61      132.27      2.70 o 
  -5   0   3      261.18      265.48      2.73 o 
  -4   0   3     1077.85     1092.38     10.39 o 
  -3   0   3     2624.37     2849.78     47.98 o 
  -2   0   3      933.02      922.75     24.59 o 
  -1   0   3     1933.00     2337.30     57.53 o 
   0   0   3       78.43      108.09      1.18 o 
   1   0   3      125.12      118.16      3.33 o 
   2   0   3     1522.76     1867.50     27.30 o 
   3   0   3      498.81      174.14      2.04 o 
   4   0   3      317.69      319.96      6.29 o 
   5   0   3      394.68      412.61      8.57 o 
   6   0   3      123.71      133.47      6.29 o 
   7   0   3       32.36       37.36      2.67 o 
  -9   1   3      164.96      185.23      8.34 o 
  -8   1   3       78.70       79.41      2.55 o 
  -7   1   3      772.09      752.79      9.09 o 
  -6   1   3        5.84        7.34      0.68 o 
  -5   1   3     1793.90     1815.50     22.58 o 
  -4   1   3      237.10      231.32      2.63 o 
  -3   1   3        7.45        9.54      1.71 o 
  -2   1   3      153.31      160.94      4.45 o 
  -1   1   3      494.96      480.51      5.51 o 
   0   1   3     2098.50     2486.11     28.43 o 
   1   1   3      253.03      303.69      5.10 o 
   2   1   3      353.95      310.43      4.35 o 
   3   1   3      225.63      235.79      4.14 o 
   4   1   3     1344.58     1352.94     22.77 o 
   5   1   3      369.54      366.65      6.69 o 
   6   1   3       33.62       36.71      2.87 o 
   7   1   3      164.38      166.04      4.31 o 
  -9   2   3      117.16      111.59      5.53 o 
  -8   2   3       80.45       73.76      1.66 o 
  -7   2   3       75.03       81.29      1.55 o 
  -6   2   3      102.01       99.70      1.68 o 
  -5   2   3      122.71       91.44      1.49 o 
  -4   2   3      557.99      532.10      5.41 o 
  -3   2   3      299.57      339.61      3.70 o 
  -2   2   3      718.05      740.33      7.77 o 
  -1   2   3     1017.20      957.06     10.40 o 
   0   2   3     1998.72     2121.64     33.53 o 
   1   2   3      400.76      412.18      6.10 o 
   2   2   3       49.26       35.14      1.34 o 
   3   2   3      791.54      817.42     10.86 o 
   4   2   3      261.19      264.06      4.70 o 
   5   2   3      186.76      206.16      4.29 o 
   6   2   3       10.45        9.07      1.47 o 
 -10   3   3       29.98       25.50      1.76 o 
  -9   3   3       94.63       90.05      3.38 o 
  -8   3   3       19.78       17.88      1.14 o 
  -7   3   3        6.30        5.09      1.02 o 
  -6   3   3      214.00      221.14      2.95 o 
  -5   3   3      294.11      287.70      3.28 o 
  -4   3   3       13.35       11.42      0.98 o 
  -3   3   3      312.04      344.24      4.92 o 
  -2   3   3       80.70       72.83      3.54 o 
  -1   3   3      629.16      616.68      9.18 o 
   0   3   3      110.54       86.22      1.29 o 
   1   3   3       43.11       34.91      2.67 o 
   2   3   3      242.00      254.58      3.30 o 
   3   3   3      905.53      892.56     21.04 o 
   4   3   3       71.53       80.79      2.57 o 
   5   3   3       55.56       56.39      2.32 o 
   6   3   3       27.67       37.26      2.34 o 
 -10   4   3       40.24       44.34      1.93 o 
  -9   4   3       10.21       13.40      2.23 o 
  -8   4   3      463.86      444.14      8.02 o 
  -7   4   3        0.82        1.15      0.54 o 
  -6   4   3       35.45       29.85      2.71 o 
  -5   4   3       50.13       48.16      1.85 o 
  -4   4   3       56.24       73.46      2.33 o 
  -3   4   3     1145.27     1106.35     29.26 o 
  -2   4   3        4.66        4.16      1.11 o 
  -1   4   3     1204.21     1172.52     19.08 o 
   0   4   3       51.22       49.75      2.99 o 
   1   4   3        9.96        4.10      0.48 o 
   2   4   3        0.81        0.13      0.98 o 
   3   4   3      478.21      488.62      7.35 o 
   4   4   3      238.53      236.15     12.07 o 
   5   4   3       14.04       10.41      1.63 o 
 -10   5   3       51.07       46.86      1.52 o 
  -9   5   3      148.05      150.56      3.25 o 
  -8   5   3       68.07       74.06      1.76 o 
  -7   5   3      434.40      406.23      7.03 o 
  -6   5   3       13.61       18.97      1.84 o 
  -5   5   3     1734.16     1732.59     30.20 o 
  -4   5   3      227.12      235.93      4.62 o 
  -3   5   3        1.16        2.59      1.02 o 
  -2   5   3      507.42      497.37      8.02 o 
  -1   5   3        3.83        2.35      0.97 o 
   0   5   3       76.36       83.07      2.50 o 
   1   5   3       46.05       49.70      3.66 o 
   2   5   3       67.73       59.15      3.74 o 
   3   5   3       47.56       46.73      1.66 o 
   4   5   3      174.79      167.38     18.80 o 
 -10   6   3       48.34       45.68      2.46 o 
  -9   6   3       27.39       25.89      1.98 o 
  -8   6   3      104.80      106.28      3.08 o 
  -7   6   3      779.44      761.59     13.33 o 
  -6   6   3     1534.98     1518.40     32.48 o 
  -5   6   3       70.51       80.03      2.83 o 
  -4   6   3       82.81       85.56      3.43 o 
  -3   6   3       26.78       25.44      2.99 o 
  -2   6   3      142.05      157.62      3.81 o 
  -1   6   3      488.02      468.31      9.71 o 
   0   6   3        9.56        9.26      1.81 o 
   1   6   3       53.61       58.40      2.73 o 
   2   6   3      228.28      205.44      3.36 o 
   3   6   3      291.71      262.51     24.15 o 
  -9   7   3      139.21      146.79      4.65 o 
  -8   7   3      218.29      196.88      5.99 o 
  -7   7   3       18.07       19.52      1.87 o 
  -6   7   3      130.96      147.56      4.00 o 
  -5   7   3       63.91       54.69      2.64 o 
  -4   7   3      159.91      158.34      4.33 o 
  -3   7   3      545.46      549.00     10.12 o 
  -2   7   3      142.97      140.30      4.78 o 
  -1   7   3      129.62      131.90      3.94 o 
   0   7   3       42.47       47.27      3.20 o 
   1   7   3       24.12       21.32      3.42 o 
   2   7   3       44.83       43.93      1.61 o 
  -9   8   3       22.67       30.85      2.49 o 
  -8   8   3       36.04       42.09      5.94 o 
  -7   8   3        4.17        3.27      1.38 o 
  -6   8   3       25.54       37.16      9.28 o 
  -5   8   3      324.34      339.12      8.43 o 
  -4   8   3      115.90      114.24      5.35 o 
  -3   8   3      193.06      187.89      5.90 o 
  -2   8   3      193.82      198.57      5.28 o 
  -1   8   3        0.63        1.27      1.38 o 
   0   8   3       24.91       20.26      2.86 o 
  -8   9   3       55.53       67.62      3.38 o 
  -7   9   3      100.50      104.15      4.86 o 
  -6   9   3       89.95       89.17      3.78 o 
  -5   9   3        2.79        3.91      1.74 o 
  -4   9   3       46.04       53.63      3.11 o 
  -3   9   3       10.15        9.76      2.67 o 
  -2   9   3       31.03       25.70      3.08 o 
  -1   9   3        0.62       -0.63      3.22 o 
  -6  10   3       12.08       16.35      2.85 o 
  -5  10   3       28.49       26.69      2.78 o 
   0 -10   4       46.01       43.78      5.35 o 
   1 -10   4       12.76       11.56      1.72 o 
   2 -10   4      154.35      164.64      5.18 o 
   3 -10   4       62.46       61.64      3.23 o 
   4 -10   4       44.53       41.56      2.27 o 
   5 -10   4      114.67      128.76      3.63 o 
   6 -10   4       13.46       15.15      1.92 o 
  -1  -9   4      137.72      134.04      3.95 o 
   0  -9   4      132.86      138.36      4.48 o 
   1  -9   4       23.66       22.32      2.92 o 
   2  -9   4       42.56       39.14      2.71 o 
   3  -9   4      173.00      184.19      5.78 o 
   4  -9   4       57.37       64.67      4.56 o 
   5  -9   4       14.12        9.93      1.42 o 
   6  -9   4       80.36       83.03      2.77 o 
   7  -9   4        2.58        1.75      1.53 o 
  -3  -8   4       61.82       65.91      6.13 o 
  -2  -8   4      333.09      336.87      9.36 o 
  -1  -8   4        9.50        8.65      2.22 o 
   0  -8   4      243.77      247.65      5.78 o 
   1  -8   4      331.12      343.27     10.34 o 
   2  -8   4       16.36       19.62      1.86 o 
   3  -8   4       27.90       28.40      1.70 o 
   4  -8   4      193.95      190.67      4.64 o 
   5  -8   4      124.30      132.79      3.19 o 
   6  -8   4        1.89        1.40      1.77 o 
   7  -8   4       33.41       31.29      3.15 o 
   8  -8   4       32.66       37.18      2.09 o 
  -4  -7   4       39.22       40.50      1.82 o 
  -3  -7   4       26.41       25.33      4.09 o 
  -2  -7   4       90.02       77.79      5.43 o 
  -1  -7   4     1461.84     1428.36     24.83 o 
   0  -7   4       81.24       75.83      2.58 o 
   1  -7   4      637.77      639.71     11.97 o 
   2  -7   4      105.06      105.35      2.55 o 
   3  -7   4      135.27      137.05      4.44 o 
   4  -7   4      206.18      222.73      4.05 o 
   5  -7   4      122.32      117.72      2.99 o 
   6  -7   4      169.50      172.25      3.70 o 
   7  -7   4       13.20       12.79      1.80 o 
   8  -7   4       89.29       86.12      4.76 o 
  -5  -6   4        4.55        3.19      1.23 o 
  -4  -6   4        0.93        0.96      1.02 o 
  -3  -6   4      775.40      782.98     21.63 o 
  -2  -6   4      311.82      305.25      7.55 o 
  -1  -6   4       72.12       72.17      2.30 o 
   0  -6   4       89.48       93.75      2.91 o 
   1  -6   4      215.39      189.18      3.24 o 
   2  -6   4     1599.35     1628.64     27.13 o 
   3  -6   4      675.12      672.24     18.84 o 
   4  -6   4      364.19      345.99      5.25 o 
   5  -6   4       61.66       60.76      1.88 o 
   6  -6   4        3.02        1.84      0.84 o 
   7  -6   4       79.83       89.78      2.41 o 
   8  -6   4        9.92       14.10      2.63 o 
  -6  -5   4        1.13        2.07      0.94 o 
  -5  -5   4       28.81       32.66      1.05 o 
  -4  -5   4       32.29       36.52      2.23 o 
  -3  -5   4       65.99       71.34      4.40 o 
  -2  -5   4       88.66       93.36      2.99 o 
  -1  -5   4       85.01       88.75      2.11 o 
   0  -5   4      790.65      812.08     12.54 o 
   1  -5   4     1294.28     1285.69     28.59 o 
   2  -5   4      658.41      621.37     21.59 o 
   3  -5   4      406.93      401.79     12.62 o 
   4  -5   4      275.31      260.71      4.47 o 
   5  -5   4       71.76       73.72      2.35 o 
   6  -5   4       12.09       11.54      1.42 o 
   7  -5   4        0.93        1.31      0.93 o 
   8  -5   4       55.24       58.55      3.46 o 
  -7  -4   4       56.33       66.75      3.65 o 
  -6  -4   4       16.85       19.55      2.55 o 
  -5  -4   4       54.77       57.58      1.91 o 
  -4  -4   4       30.85       32.95      1.11 o 
  -3  -4   4        0.98        2.94      0.86 o 
  -2  -4   4     1826.39     1731.37     38.62 o 
  -1  -4   4       71.23       64.62      1.86 o 
   0  -4   4      745.70      777.14     10.46 o 
   1  -4   4       67.90       55.98      1.73 o 
   2  -4   4      258.18      244.42      9.24 o 
   3  -4   4      259.87      255.05      3.53 o 
   4  -4   4       31.63       40.67      1.22 o 
   5  -4   4      609.28      598.46     16.87 o 
   6  -4   4       40.90       37.94      1.44 o 
   7  -4   4      106.52      105.40      2.53 o 
   8  -4   4        8.73        7.58      1.21 o 
  -7  -3   4       24.17       27.13      1.93 o 
  -6  -3   4      136.47      140.44      2.03 o 
  -5  -3   4        3.24        3.06      0.49 o 
  -4  -3   4      307.47      305.50      6.02 o 
  -3  -3   4      102.71       85.86      1.35 o 
  -2  -3   4      210.74      220.81      3.02 o 
  -1  -3   4       96.62       73.53      1.53 o 
   0  -3   4     2452.99     3065.41     50.94 o 
   1  -3   4     2521.98     2638.12     95.01 o 
   2  -3   4        8.72        4.59      0.76 o 
   3  -3   4      548.27      529.07      8.46 o 
   4  -3   4     1250.80     1291.74     18.39 o 
   5  -3   4      236.08      237.27      7.20 o 
   6  -3   4      579.18      541.32     27.29 o 
   7  -3   4       10.80        9.74      0.68 o 
   8  -3   4       90.66       91.08      4.09 o 
  -8  -2   4       43.07       44.76      2.36 o 
  -7  -2   4      200.93      195.14      4.80 o 
  -6  -2   4       53.84       61.99      1.34 o 
  -5  -2   4      128.72      134.34      2.67 o 
  -4  -2   4       49.75       46.76      1.77 o 
  -3  -2   4       10.34        4.13      0.41 o 
  -2  -2   4      789.46      909.94     23.27 o 
  -1  -2   4        1.90        2.23      0.43 o 
   0  -2   4     5116.23     5811.58    100.49 o 
   1  -2   4      855.75      886.48     13.53 o 
   2  -2   4     4006.94     4973.28     97.38 o 
   3  -2   4     1084.88     1097.25     14.35 o 
   4  -2   4     1108.13     1163.01     13.72 o 
   5  -2   4       68.17       62.39      1.10 o 
   6  -2   4        4.71        5.41      0.83 o 
   7  -2   4      373.44      392.55      9.12 o 
   8  -2   4       23.36        0.79      2.44 o 
  -8  -1   4       58.51       63.55      4.40 o 
  -7  -1   4       20.86       26.43      1.81 o 
  -6  -1   4       45.48       44.99      2.99 o 
  -5  -1   4        6.12        3.70      1.14 o 
  -4  -1   4      415.52      396.62      4.05 o 
  -3  -1   4     1104.61     1071.62     16.66 o 
  -2  -1   4     3457.30     3984.92     61.01 o 
  -1  -1   4        6.60       10.11      1.11 o 
   0  -1   4     2053.77     2294.74     79.53 o 
   1  -1   4     1955.53     1972.88    132.57 o 
   2  -1   4      320.92      361.35     16.05 o 
   3  -1   4      187.41      173.96      2.14 o 
   4  -1   4      400.06      434.63      8.77 o 
   5  -1   4      764.50       -0.08      0.08 o 
   6  -1   4      159.99      202.06      7.39 o 
   7  -1   4      261.43      300.53      7.55 o 
  -9   0   4        2.18        1.34      1.34 o 
  -8   0   4      113.06      124.90      3.85 o 
  -7   0   4      181.18      172.16      3.56 o 
  -6   0   4      415.59      423.77      4.59 o 
  -5   0   4        1.45        1.54      0.29 o 
  -4   0   4      972.80      976.87      8.94 o 
  -3   0   4       22.87       24.44      0.94 o 
  -2   0   4      925.65      941.17     13.51 o 
  -1   0   4     1730.44     1874.33     68.18 o 
   0   0   4      258.65      263.49      2.64 o 
   1   0   4      258.57      307.09      3.08 o 
   2   0   4       12.48        7.13      0.45 o 
   3   0   4     1189.59     1280.20     34.37 o 
   4   0   4      514.73       -0.08      0.08 o 
   5   0   4      721.09      746.96     15.57 o 
   6   0   4       43.54       51.60      4.40 o 
   7   0   4       10.97       -0.39      1.26 o 
  -9   1   4       31.00       28.00      2.75 o 
  -8   1   4      177.08      159.64      2.55 o 
  -7   1   4      293.47      287.50      3.47 o 
  -6   1   4      295.99      281.45      3.16 o 
  -5   1   4      372.01      388.36      5.07 o 
  -4   1   4       16.06       16.91      1.06 o 
  -3   1   4      257.56      245.07      3.39 o 
  -2   1   4        6.70       16.05      2.02 o 
  -1   1   4        3.05       10.39      1.13 o 
   0   1   4     1311.42     1302.05     13.05 o 
   1   1   4       11.23        9.73      0.49 o 
   2   1   4       52.51       46.18      1.06 o 
   3   1   4      416.91      417.82      6.21 o 
   4   1   4       58.37       59.83      2.56 o 
   5   1   4       88.10       96.68      2.98 o 
   6   1   4      288.62      292.20     12.03 o 
  -9   2   4       50.03       43.45      2.11 o 
  -8   2   4      175.39      176.85      2.55 o 
  -7   2   4      208.58      188.63      2.73 o 
  -6   2   4      107.22      115.12      1.86 o 
  -5   2   4      193.73      168.36      2.80 o 
  -4   2   4     1117.31     1049.53     12.17 o 
  -3   2   4       39.06       44.70      1.11 o 
  -2   2   4       12.69       11.12      0.95 o 
  -1   2   4       41.56       80.97      8.46 o 
   0   2   4       50.20       37.43      1.55 o 
   1   2   4     1127.23     1133.75     16.67 o 
   2   2   4      103.27      106.01      2.24 o 
   3   2   4        6.32        5.90      0.48 o 
   4   2   4      290.64      297.05      5.25 o 
   5   2   4       51.83       58.69      2.33 o 
   6   2   4       26.42       35.39      2.36 o 
 -10   3   4       31.19       34.52      1.64 o 
  -9   3   4      100.35       83.71      1.90 o 
  -8   3   4       52.86       50.64      1.52 o 
  -7   3   4      125.20      128.31      2.45 o 
  -6   3   4       24.18       28.01      1.21 o 
  -5   3   4        2.22        2.68      0.54 o 
  -4   3   4      294.81      293.31      3.98 o 
  -3   3   4      635.79      614.90      8.62 o 
  -2   3   4      412.53      404.21      5.95 o 
  -1   3   4      958.68      938.06     11.22 o 
   0   3   4      249.53      236.25      3.81 o 
   1   3   4       53.10       57.46      2.44 o 
   2   3   4      954.79      907.66     13.19 o 
   3   3   4      190.31      192.75      2.97 o 
   4   3   4       43.34       46.86      2.09 o 
   5   3   4        1.57        1.79      1.49 o 
 -10   4   4        0.94        1.25      0.66 o 
  -9   4   4        6.11        9.57      1.00 o 
  -8   4   4       78.44       73.97      1.76 o 
  -7   4   4       33.92       28.11      1.10 o 
  -6   4   4      120.03      127.25      2.71 o 
  -5   4   4       19.87       19.93      0.98 o 
  -4   4   4       83.28       61.71      3.07 o 
  -3   4   4      600.46      616.77      9.26 o 
  -2   4   4      420.52      389.86      7.16 o 
  -1   4   4      345.49      351.39      4.43 o 
   0   4   4      150.56      143.43      2.62 o 
   1   4   4       24.59       26.43      1.18 o 
   2   4   4       51.71       53.49      2.60 o 
   3   4   4      143.03      141.02      2.71 o 
   4   4   4       13.20       13.11      1.58 o 
 -10   5   4       34.82       31.87      1.56 o 
  -9   5   4       89.32       86.43      2.82 o 
  -8   5   4      140.20      147.82      2.95 o 
  -7   5   4      221.74      228.62      3.49 o 
  -6   5   4       43.16       41.63      1.98 o 
  -5   5   4      102.78      109.00      2.96 o 
  -4   5   4       63.62       72.71      2.41 o 
  -3   5   4        0.54        0.65      0.85 o 
  -2   5   4       15.62       16.92      1.77 o 
  -1   5   4       14.44       15.69      2.04 o 
   0   5   4      441.43      426.29      5.45 o 
   1   5   4      126.46      119.72      2.24 o 
   2   5   4      162.85      158.34      2.79 o 
   3   5   4      183.47      172.72      3.51 o 
 -10   6   4      101.26      100.27      2.42 o 
  -9   6   4       35.96       41.92      1.61 o 
  -8   6   4       98.46      105.48      2.40 o 
  -7   6   4       91.03       76.61      3.48 o 
  -6   6   4       17.38       21.37      1.83 o 
  -5   6   4       71.65       57.49      2.86 o 
  -4   6   4       98.32       99.17      4.59 o 
  -3   6   4        0.99        0.27      0.97 o 
  -2   6   4       15.35       22.82      2.79 o 
  -1   6   4      204.13      193.20      4.84 o 
   0   6   4        2.40        3.83      0.72 o 
   1   6   4      734.86      707.91     11.36 o 
   2   6   4       86.62       84.51      2.24 o 
  -9   7   4       77.50       87.96      2.92 o 
  -8   7   4        8.98       11.15      1.69 o 
  -7   7   4      207.00      196.20      8.69 o 
  -6   7   4        6.78        5.93      1.67 o 
  -5   7   4      160.90      178.90      6.65 o 
  -4   7   4        9.54        7.19      1.55 o 
  -3   7   4       79.56       82.42      4.91 o 
  -2   7   4       48.20       56.34      2.74 o 
  -1   7   4      114.86      108.81      5.62 o 
   0   7   4       87.83       83.28      2.89 o 
   1   7   4        1.61        2.37      0.74 o 
  -9   8   4      323.83      307.50      6.00 o 
  -8   8   4      229.69      216.90      5.67 o 
  -7   8   4        8.60       12.59      2.16 o 
  -6   8   4       61.10       66.69      3.14 o 
  -5   8   4       42.86       46.85      3.35 o 
  -4   8   4      236.17      248.68      6.16 o 
  -3   8   4       62.87       65.23      3.75 o 
  -2   8   4       13.86       11.31      1.91 o 
  -1   8   4       47.85       52.03      3.75 o 
   0   8   4       83.39       73.22      2.09 o 
  -7   9   4       29.12       33.15      2.60 o 
  -6   9   4      195.34      198.69      5.72 o 
  -5   9   4      241.58      240.77      6.56 o 
  -4   9   4       13.13       11.49      2.08 o 
  -3   9   4        0.91        0.47      1.41 o 
  -2   9   4       13.33       10.50      3.67 o 
   1 -10   5      134.88      138.30      3.81 o 
   2 -10   5       61.92       58.01      2.96 o 
   3 -10   5      104.21      105.34      7.35 o 
   4 -10   5      108.31      120.60      3.28 o 
   5 -10   5       10.55        9.20      2.27 o 
   6 -10   5        0.45        1.16      1.02 o 
  -1  -9   5      115.99      123.56      4.96 o 
   0  -9   5       10.20       11.03      1.44 o 
   1  -9   5        9.09        9.11      1.36 o 
   2  -9   5      533.50      534.52     10.16 o 
   3  -9   5       57.77       52.64      2.39 o 
   4  -9   5       24.63       25.06      1.94 o 
   5  -9   5        4.23        5.18      1.09 o 
   6  -9   5       30.76       31.48      1.77 o 
   7  -9   5      124.43      130.15      3.45 o 
  -3  -8   5      175.02      168.24      5.98 o 
  -2  -8   5      112.39      102.17      4.25 o 
  -1  -8   5        9.66        9.88      1.57 o 
   0  -8   5      211.18      214.88      5.75 o 
   1  -8   5       12.49       11.58      1.50 o 
   2  -8   5      195.79      191.09      9.60 o 
   3  -8   5       19.97       28.02      1.86 o 
   4  -8   5        2.14        0.46      0.74 o 
   5  -8   5      174.68      182.42      4.11 o 
   6  -8   5      264.39      263.66      4.89 o 
   7  -8   5       45.31       48.77      3.58 o 
   8  -8   5       29.11       29.88      3.00 o 
  -4  -7   5       69.77       67.88      2.32 o 
  -3  -7   5      153.16      149.52      5.03 o 
  -2  -7   5      246.14      239.81      6.37 o 
  -1  -7   5      184.51      180.48      3.53 o 
   0  -7   5       37.08       37.58      1.81 o 
   1  -7   5      432.40      414.88      7.04 o 
   2  -7   5       61.64       53.46      1.72 o 
   3  -7   5      131.21      117.15      4.84 o 
   4  -7   5      125.73      137.03      4.37 o 
   5  -7   5       91.88       93.63      2.90 o 
   6  -7   5      133.50      136.53      3.93 o 
   7  -7   5       75.16       67.68      3.55 o 
   8  -7   5       40.60       50.69      2.14 o 
  -5  -6   5       28.76       30.87      1.42 o 
  -4  -6   5       82.33       78.12      2.68 o 
  -3  -6   5       26.28       23.71      1.39 o 
  -2  -6   5      275.87      305.80      9.44 o 
  -1  -6   5      410.30      401.71      5.95 o 
   0  -6   5        3.76        4.67      0.84 o 
   1  -6   5      848.55      850.20     21.16 o 
   2  -6   5     1141.75     1124.09     22.97 o 
   3  -6   5       46.41       38.96      3.22 o 
   4  -6   5      119.56      116.28      2.32 o 
   5  -6   5       52.27       53.20      4.05 o 
   6  -6   5       63.77       68.00      3.05 o 
   7  -6   5        3.39        3.04      0.92 o 
   8  -6   5        3.14        3.78      1.21 o 
  -6  -5   5       11.36        9.74      1.32 o 
  -5  -5   5       10.62       10.51      0.78 o 
  -4  -5   5      327.22      321.00      4.07 o 
  -3  -5   5     2519.29     2565.81     48.04 o 
  -2  -5   5      528.12      536.17     12.58 o 
  -1  -5   5      879.83      899.49     12.65 o 
   0  -5   5      777.48      754.43     33.66 o 
   1  -5   5      551.64      543.78      8.61 o 
   2  -5   5      210.93      224.58      3.01 o 
   3  -5   5        0.85        0.98      0.52 o 
   4  -5   5       81.92       78.93      1.69 o 
   5  -5   5       48.56       44.01      1.60 o 
   6  -5   5       50.75       48.50      1.58 o 
   7  -5   5        1.48        0.72      0.76 o 
   8  -5   5       22.11       22.35      1.55 o 
  -7  -4   5       27.11       29.73      1.81 o 
  -6  -4   5       72.74       77.37      1.76 o 
  -5  -4   5      837.85      879.27     10.72 o 
  -4  -4   5      507.00      516.67      6.27 o 
  -3  -4   5      680.06      692.98     11.72 o 
  -2  -4   5      115.52      122.40      4.64 o 
  -1  -4   5       34.31       31.24      0.78 o 
   0  -4   5     1864.43     2083.01     73.97 o 
   1  -4   5     1093.33     1111.66     37.87 o 
   2  -4   5       73.99       59.68      2.44 o 
   3  -4   5      116.48      114.45      3.07 o 
   4  -4   5      172.80      165.38      2.47 o 
   5  -4   5      379.78      386.88      6.88 o 
   6  -4   5       58.38       54.96      1.64 o 
   7  -4   5       62.38       59.19      2.42 o 
   8  -4   5        5.47        5.92      0.87 o 
  -7  -3   5      127.10      124.73      3.69 o 
  -6  -3   5      108.29      118.42      2.00 o 
  -5  -3   5        2.67        1.90      0.47 o 
  -4  -3   5       34.82       47.18      0.98 o 
  -3  -3   5      334.97      363.12      4.15 o 
  -2  -3   5       36.31       48.87      1.38 o 
  -1  -3   5      543.30      595.45      6.04 o 
   0  -3   5      588.41      604.65     30.79 o 
   1  -3   5     1675.20     1772.09     98.16 o 
   2  -3   5      381.19      359.05      8.02 o 
   3  -3   5      178.86      143.75      1.93 o 
   4  -3   5       35.81       28.88      1.26 o 
   5  -3   5      107.50       97.56      1.96 o 
   6  -3   5       78.66       68.38      1.35 o 
   7  -3   5        8.88        9.57      1.73 o 
   8  -3   5       60.55       71.73      3.62 o 
  -8  -2   5        1.02        1.84      0.92 o 
  -7  -2   5       32.64       34.92      2.99 o 
  -6  -2   5      467.28      497.70      7.08 o 
  -5  -2   5        0.66        0.81      0.54 o 
  -4  -2   5      463.41      432.13      5.58 o 
  -3  -2   5      382.90      358.63      3.41 o 
  -2  -2   5      480.69      473.67      4.34 o 
  -1  -2   5      239.61      296.17      8.96 o 
   0  -2   5     1298.03     1499.94     53.83 o 
   1  -2   5      536.27      484.23      6.65 o 
   2  -2   5        2.36        2.64      0.48 o 
   3  -2   5      620.35      647.64      6.83 o 
   4  -2   5      433.65      419.11      6.10 o 
   5  -2   5      100.63      107.53      2.24 o 
   6  -2   5       50.66       58.15      2.83 o 
   7  -2   5       10.95       12.35      1.81 o 
  -8  -1   5       44.48       47.90      2.28 o 
  -7  -1   5       10.15       10.93      1.34 o 
  -6  -1   5      125.02      133.90      2.20 o 
  -5  -1   5      168.61      180.76      2.05 o 
  -4  -1   5      421.43      407.02      4.86 o 
  -3  -1   5       41.80       33.54      1.16 o 
  -2  -1   5      365.15      470.36      4.62 o 
  -1  -1   5     4033.41     4574.69     93.85 o 
   0  -1   5       90.02       85.52      1.50 o 
   1  -1   5     3149.14     3793.79     81.13 o 
   2  -1   5        9.62       14.54      0.62 o 
   3  -1   5      517.80      536.27      6.93 o 
   4  -1   5      308.43      303.71      4.07 o 
   5  -1   5       12.78       12.17      1.02 o 
   6  -1   5        6.14        4.17      2.20 o 
   7  -1   5       15.83       -0.08      1.10 o 
  -9   0   5        2.59        2.36      2.20 o 
  -8   0   5       87.05       89.90      3.07 o 
  -7   0   5      205.06      215.06      5.51 o 
  -6   0   5       15.35       15.74      0.71 o 
  -5   0   5      106.30      103.12      1.24 o 
  -4   0   5        9.15       14.16      0.46 o 
  -3   0   5     1789.57     1961.13     58.23 o 
  -2   0   5      222.62      212.09      4.40 o 
  -1   0   5     1037.57     1147.10     18.51 o 
   0   0   5     3601.40     4409.98     71.86 o 
   1   0   5      372.85      436.93      3.87 o 
   2   0   5      377.40      428.29      4.94 o 
   3   0   5       29.75       35.72      0.71 o 
   4   0   5      303.38      323.59      3.71 o 
   5   0   5      286.95      295.58      6.61 o 
   6   0   5      120.63      135.34      7.43 o 
   7   0   5      161.79      175.29      4.54 o 
  -9   1   5       15.80       16.85      2.04 o 
  -8   1   5      244.20      231.66      5.13 o 
  -7   1   5       94.15       97.28      2.02 o 
  -6   1   5       83.61       75.55      1.47 o 
  -5   1   5      807.25      765.57      8.91 o 
  -4   1   5     1085.08     1079.60     18.86 o 
  -3   1   5        2.06        3.23      0.89 o 
  -2   1   5       29.84       23.47      0.67 o 
  -1   1   5      481.37      485.61      4.36 o 
   0   1   5      757.75      820.81      8.86 o 
   1   1   5      111.41       82.84      1.31 o 
   2   1   5      604.77      652.07     12.85 o 
   3   1   5     1420.43     1534.80     24.70 o 
   4   1   5      964.13     1045.88     16.88 o 
   5   1   5      443.32      486.89      8.35 o 
   6   1   5        6.35        4.32      1.25 o 
  -9   2   5      207.00      187.19      3.82 o 
  -8   2   5      152.68      147.49      2.28 o 
  -7   2   5       59.63       66.90      1.39 o 
  -6   2   5        0.62        0.75      0.50 o 
  -5   2   5        5.62        7.47      0.66 o 
  -4   2   5     1146.29     1101.59     13.02 o 
  -3   2   5       32.19       25.50      3.15 o 
  -2   2   5      263.92      263.08      2.89 o 
  -1   2   5       37.96       50.96      1.27 o 
   0   2   5     1737.58     1752.97     23.66 o 
   1   2   5     1006.68     1077.74     16.56 o 
   2   2   5      728.88      746.91     11.42 o 
   3   2   5     1499.11     1556.74     20.90 o 
   4   2   5        1.24        1.23      1.01 o 
   5   2   5       20.21       22.57      1.75 o 
 -10   3   5       40.58       37.64      1.81 o 
  -9   3   5       17.79       21.39      1.18 o 
  -8   3   5      374.99      358.56      4.67 o 
  -7   3   5       10.56        6.85      0.79 o 
  -6   3   5       16.79       16.51      1.22 o 
  -5   3   5       35.85       40.39      1.41 o 
  -4   3   5      299.47      294.97      3.51 o 
  -3   3   5      252.69      250.37      3.63 o 
  -2   3   5      210.28      172.26      2.41 o 
  -1   3   5     1127.87     1141.11     14.65 o 
   0   3   5       72.77       76.26      1.41 o 
   1   3   5      566.00      560.64      8.64 o 
   2   3   5      283.06      270.91      4.10 o 
   3   3   5        9.02        9.59      0.74 o 
   4   3   5      301.22      335.01      7.39 o 
   5   3   5        9.99       21.18      2.10 o 
 -10   4   5        7.00        5.23      0.97 o 
  -9   4   5       77.61       68.85      1.98 o 
  -8   4   5       51.79       53.32      1.70 o 
  -7   4   5      169.57      156.87      2.51 o 
  -6   4   5       75.23       71.70      1.61 o 
  -5   4   5      534.07      565.88      7.31 o 
  -4   4   5      209.44      222.60      6.90 o 
  -3   4   5       20.48       22.74      1.78 o 
  -2   4   5       48.37       44.23      1.23 o 
  -1   4   5      443.51      400.09      5.16 o 
   0   4   5       38.23       34.72      1.51 o 
   1   4   5      334.48      333.38      6.44 o 
   2   4   5      249.45      245.39      3.98 o 
   3   4   5       15.21       14.69      0.82 o 
   4   4   5      123.89      139.31      3.89 o 
 -10   5   5        8.93        7.97      1.01 o 
  -9   5   5      102.06      100.73      2.20 o 
  -8   5   5       34.43       31.63      1.54 o 
  -7   5   5       22.02       24.23      1.52 o 
  -6   5   5      209.35      221.51      4.29 o 
  -5   5   5      248.36      247.37      3.74 o 
  -4   5   5      332.41      321.52      4.80 o 
  -3   5   5        2.81        2.05      0.67 o 
  -2   5   5        6.17        7.46      0.89 o 
  -1   5   5        2.21        2.61      0.72 o 
   0   5   5      526.82      510.21      7.24 o 
   1   5   5       34.24       35.12      2.83 o 
   2   5   5       75.86       71.82      2.63 o 
   3   5   5      123.39      113.73      5.90 o 
  -9   6   5       80.45       82.86      3.38 o 
  -8   6   5      104.39      113.88      2.70 o 
  -7   6   5       57.34       57.53      1.98 o 
  -6   6   5       10.45        7.85      1.04 o 
  -5   6   5       92.17      104.98      2.64 o 
  -4   6   5       82.51       75.18      3.46 o 
  -3   6   5       27.44       28.58      1.48 o 
  -2   6   5      126.84      137.24      2.64 o 
  -1   6   5      202.08      201.18      3.83 o 
   0   6   5      143.06      135.76      3.01 o 
   1   6   5      111.82      110.18      3.36 o 
   2   6   5       17.23       10.56      1.56 o 
  -9   7   5       14.95       20.10      1.69 o 
  -8   7   5       32.63       27.92      2.02 o 
  -7   7   5        1.51        0.73      0.81 o 
  -6   7   5        2.25        1.23      0.96 o 
  -5   7   5      208.03      207.69      6.21 o 
  -4   7   5        0.44        2.13      1.54 o 
  -3   7   5       14.16       10.43      1.68 o 
  -2   7   5      378.32      372.03      5.88 o 
  -1   7   5      276.62      265.70      5.44 o 
   0   7   5       95.06       90.10      2.22 o 
   1   7   5       12.47        8.70      1.62 o 
  -8   8   5        0.65        1.84      1.03 o 
  -7   8   5       34.91       31.14      2.85 o 
  -6   8   5      118.57      142.50      7.75 o 
  -5   8   5        7.59        8.56      1.78 o 
  -4   8   5       46.02       36.40      3.17 o 
  -3   8   5        1.12        0.10      0.82 o 
  -2   8   5       81.32       85.37      2.77 o 
  -1   8   5      240.11      225.95      5.32 o 
  -7   9   5       13.04       16.88      2.22 o 
  -6   9   5       28.21       30.30      4.25 o 
  -5   9   5       43.28       45.52      4.84 o 
  -4   9   5        0.37        0.93      1.47 o 
   1 -10   6      238.25      234.32      5.09 o 
   2 -10   6       20.24       24.24      2.91 o 
   3 -10   6        1.00        0.53      0.86 o 
   4 -10   6        1.07        1.52      0.93 o 
   5 -10   6       13.93       15.54      2.29 o 
  -1  -9   6       37.03       37.82      1.97 o 
   0  -9   6      135.33      135.37      3.83 o 
   1  -9   6       73.00       84.07      2.47 o 
   2  -9   6       34.07       36.28      2.00 o 
   3  -9   6        7.14        4.98      1.12 o 
   4  -9   6        0.72        0.26      1.17 o 
   5  -9   6       21.74       21.01      1.41 o 
   6  -9   6       46.60       45.76      3.22 o 
  -3  -8   6      139.45      151.89      3.72 o 
  -2  -8   6       40.38       43.57      4.33 o 
  -1  -8   6       66.99       68.30      2.17 o 
   0  -8   6        4.25        4.72      1.12 o 
   1  -8   6      249.56      256.81     10.85 o 
   2  -8   6       25.96       23.99      1.52 o 
   3  -8   6        4.27        4.07      1.03 o 
   4  -8   6        9.83        9.34      1.32 o 
   5  -8   6       27.43       26.77      1.41 o 
   6  -8   6       66.75       65.59      2.36 o 
   7  -8   6       33.81       37.06      1.77 o 
  -4  -7   6       88.35       92.36      2.07 o 
  -3  -7   6       81.59       89.40      3.05 o 
  -2  -7   6        4.66        3.22      1.26 o 
  -1  -7   6        3.43        3.54      1.81 o 
   0  -7   6      446.73      425.41      6.99 o 
   1  -7   6      241.93      223.00      4.48 o 
   2  -7   6      201.65      192.15      3.57 o 
   3  -7   6       13.50       14.45      0.98 o 
   4  -7   6      228.19      242.86     10.15 o 
   5  -7   6      590.52      597.64     19.74 o 
   6  -7   6       67.04       66.77      1.98 o 
   7  -7   6       10.39       15.49      2.09 o 
  -5  -6   6       50.59       46.66      1.31 o 
  -4  -6   6        1.43        0.97      0.60 o 
  -3  -6   6      154.59      154.45      3.68 o 
  -2  -6   6      170.09      167.53      4.17 o 
  -1  -6   6       64.75       70.36      1.85 o 
   0  -6   6      749.52      762.84     10.68 o 
   1  -6   6      218.65      223.28      5.86 o 
   2  -6   6       65.24       56.57      1.30 o 
   3  -6   6      201.67      190.15      7.87 o 
   4  -6   6      472.43      472.47      9.24 o 
   5  -6   6       36.62       39.67      1.97 o 
   6  -6   6       41.01       39.53      4.25 o 
   7  -6   6        1.18        2.08      0.84 o 
   8  -6   6       37.25       42.39     22.73 o 
  -6  -5   6       28.95       29.84      1.19 o 
  -5  -5   6      150.34      148.98      2.39 o 
  -4  -5   6      206.87      214.24      3.74 o 
  -3  -5   6       93.52       88.41      2.10 o 
  -2  -5   6     1005.07     1013.96     16.40 o 
  -1  -5   6       51.20       45.85      1.42 o 
   0  -5   6      511.78      489.46      6.38 o 
   1  -5   6      207.47      206.45      2.53 o 
   2  -5   6       32.40       27.84      1.97 o 
   3  -5   6        0.82        1.34      0.52 o 
   4  -5   6      163.95      186.00      8.22 o 
   5  -5   6      312.92      306.56      6.37 o 
   6  -5   6        0.34        0.76      0.73 o 
   7  -5   6      132.84      135.70      4.60 o 
   8  -5   6       30.12       38.81      1.62 o 
  -7  -4   6       80.20       73.00      4.63 o 
  -6  -4   6      258.33      273.72      3.77 o 
  -5  -4   6        0.92        1.18      0.58 o 
  -4  -4   6     1031.52     1105.92     14.03 o 
  -3  -4   6      542.69      562.70      6.36 o 
  -2  -4   6        6.42        7.91      0.70 o 
  -1  -4   6      755.22      813.96      8.73 o 
   0  -4   6      264.69      246.94      4.88 o 
   1  -4   6      267.91      249.68      4.80 o 
   2  -4   6        6.35       14.14      5.11 o 
   3  -4   6       62.65       60.17      1.27 o 
   4  -4   6      146.76      154.85      2.81 o 
   5  -4   6       69.59       62.39      1.53 o 
   6  -4   6       33.31       26.13      1.02 o 
   7  -4   6        0.91       -0.18      0.61 o 
  -7  -3   6       52.25       56.01      2.26 o 
  -6  -3   6      511.43      512.04      6.35 o 
  -5  -3   6     1274.39     1319.87     16.93 o 
  -4  -3   6      219.09      224.15      2.66 o 
  -3  -3   6     1237.54     1288.84     25.95 o 
  -2  -3   6       88.52       82.71      0.97 o 
  -1  -3   6       33.89       41.63      0.88 o 
   0  -3   6      471.61      516.12      7.10 o 
   1  -3   6       32.59       26.57      1.17 o 
   2  -3   6      251.07      240.73      2.33 o 
   3  -3   6       94.76       89.46      1.41 o 
   4  -3   6      636.61      658.03      7.71 o 
   5  -3   6        5.64        3.89      0.79 o 
   6  -3   6       38.91       45.69      1.29 o 
   7  -3   6       25.12       25.37      1.69 o 
  -8  -2   6      102.41      104.47      2.71 o 
  -7  -2   6      704.46      728.11     11.80 o 
  -6  -2   6       67.99       74.25      1.47 o 
  -5  -2   6      160.31      154.37      3.81 o 
  -4  -2   6        5.28        4.96      0.40 o 
  -3  -2   6      341.49      342.28      3.43 o 
  -2  -2   6     2007.50     2343.82     82.74 o 
  -1  -2   6     1015.00     1034.59     22.26 o 
   0  -2   6     1205.73     1240.50     16.95 o 
   1  -2   6        1.02        2.94      0.37 o 
   2  -2   6      625.78      561.14     12.94 o 
   3  -2   6      265.81      280.72      9.67 o 
   4  -2   6      241.78      239.98      4.44 o 
   5  -2   6       31.85       39.67      1.85 o 
   6  -2   6       61.13       56.54      1.43 o 
   7  -2   6        4.89       -0.47      1.10 o 
  -8  -1   6       41.76       45.62      2.28 o 
  -7  -1   6        3.89        4.01      1.10 o 
  -6  -1   6       15.41       18.02      1.04 o 
  -5  -1   6       33.06       32.87      0.90 o 
  -4  -1   6     1106.39     1168.07     14.33 o 
  -3  -1   6     1004.49     1072.13     20.56 o 
  -2  -1   6     1040.09     1175.95     40.09 o 
  -1  -1   6     1266.85     1280.59     19.87 o 
   0  -1   6     1250.35     1295.39     45.06 o 
   1  -1   6      141.45      127.68      2.20 o 
   2  -1   6      446.73      531.08      6.49 o 
   3  -1   6       82.38       72.73      1.57 o 
   4  -1   6        0.51        0.73      0.40 o 
   5  -1   6        6.58        5.12      0.44 o 
   6  -1   6       43.84       58.67      2.67 o 
   7  -1   6       87.09       94.38      3.78 o 
  -9   0   6       10.10       10.07      1.57 o 
  -8   0   6       75.12       79.19      1.97 o 
  -7   0   6      117.95      113.53      2.24 o 
  -6   0   6      135.32      135.37      1.64 o 
  -5   0   6      731.36      704.77      6.82 o 
  -4   0   6      427.38      398.11      4.58 o 
  -3   0   6      190.21      171.21      3.75 o 
  -2   0   6        4.05        2.75      0.29 o 
  -1   0   6       30.38       31.56      2.77 o 
   0   0   6       19.85       34.98      0.78 o 
   1   0   6      306.30      342.87      3.29 o 
   2   0   6      168.49      180.90      2.24 o 
   3   0   6        3.62        4.04      0.50 o 
   4   0   6       77.62       68.52      1.05 o 
   5   0   6        3.69        3.72      0.99 o 
   6   0   6       29.45       32.86      5.58 o 
  -9   1   6       16.78       13.62      1.32 o 
  -8   1   6      118.18      116.53      2.84 o 
  -7   1   6       17.49       19.39      1.32 o 
  -6   1   6       54.23       53.81      1.61 o 
  -5   1   6       26.09       29.38      0.96 o 
  -4   1   6      111.14       97.98      1.13 o 
  -3   1   6      442.04      437.05      4.22 o 
  -2   1   6        5.76       10.08      0.43 o 
  -1   1   6     1045.14     1085.66     10.86 o 
   0   1   6      325.21      364.05      3.96 o 
   1   1   6      590.31      616.22      9.16 o 
   2   1   6      264.44      231.78      2.36 o 
   3   1   6      265.04      249.89      4.12 o 
   4   1   6       23.38       25.70      1.57 o 
   5   1   6        1.06        0.14      0.79 o 
  -9   2   6       82.85       83.86      1.99 o 
  -8   2   6       68.31       71.43      1.53 o 
  -7   2   6        1.77        1.66      0.76 o 
  -6   2   6       81.21       80.78      1.50 o 
  -5   2   6      265.24      262.66      4.03 o 
  -4   2   6      128.47      108.81      1.71 o 
  -3   2   6      753.01      769.44     11.27 o 
  -2   2   6     1125.34     1202.69     14.82 o 
  -1   2   6     1543.67     1634.82     21.55 o 
   0   2   6      834.64      891.00     13.76 o 
   1   2   6        3.76        3.03      0.72 o 
   2   2   6      146.14      145.04      2.69 o 
   3   2   6      351.26      369.62      4.57 o 
   4   2   6      209.48      242.83      5.69 o 
   5   2   6       12.28       14.81      2.10 o 
  -9   3   6        1.48        1.53      0.74 o 
  -8   3   6      113.06      116.72      2.45 o 
  -7   3   6       60.26       65.23      1.85 o 
  -6   3   6      102.25       92.15      1.96 o 
  -5   3   6      155.29      177.45      2.48 o 
  -4   3   6      449.48      469.35      7.70 o 
  -3   3   6      726.96      739.46     12.82 o 
  -2   3   6      197.76      179.75      3.60 o 
  -1   3   6      659.74      630.32     11.14 o 
   0   3   6      519.51      555.37      8.21 o 
   1   3   6      757.03      805.63     12.41 o 
   2   3   6      413.02      420.79      8.77 o 
   3   3   6      226.96      236.17      8.79 o 
   4   3   6        0.89        0.54      0.98 o 
 -10   4   6        4.76        3.54      1.45 o 
  -9   4   6       63.04       63.03      3.53 o 
  -8   4   6        1.15        0.42      0.62 o 
  -7   4   6      168.31      170.94      3.33 o 
  -6   4   6      107.03      115.60      4.30 o 
  -5   4   6      751.55      716.82     10.11 o 
  -4   4   6      209.13      211.41      3.71 o 
  -3   4   6       24.85       26.49      1.96 o 
  -2   4   6      486.68      472.28      6.66 o 
  -1   4   6      194.53      197.88      2.96 o 
   0   4   6      991.16     1033.64     20.43 o 
   1   4   6      139.98      151.10      3.04 o 
   2   4   6        3.48        4.97      1.17 o 
   3   4   6       76.55       73.15      6.29 o 
  -9   5   6       42.84       43.77      2.05 o 
  -8   5   6      164.61      169.32      2.99 o 
  -7   5   6        2.94        4.22      0.83 o 
  -6   5   6      233.15      245.22      6.08 o 
  -5   5   6        3.83        4.92      0.86 o 
  -4   5   6      245.44      212.47      4.72 o 
  -3   5   6        0.67        1.40      0.69 o 
  -2   5   6       61.91       78.02      2.18 o 
  -1   5   6      416.42      416.87      5.81 o 
   0   5   6      289.60      287.30      4.38 o 
   1   5   6       73.90       69.12      2.04 o 
   2   5   6      108.86      113.59      3.89 o 
  -9   6   6       53.38       56.59      1.87 o 
  -8   6   6       61.94       67.70      2.24 o 
  -7   6   6       39.12       49.03      1.86 o 
  -6   6   6        1.52        0.77      0.74 o 
  -5   6   6       15.83       13.91      1.60 o 
  -4   6   6        5.06        7.44      1.22 o 
  -3   6   6      221.19      203.65      5.47 o 
  -2   6   6        3.75        4.84      0.92 o 
  -1   6   6       27.40       30.20      1.56 o 
   0   6   6      171.74      170.45      3.25 o 
   1   6   6        1.74        1.64      1.18 o 
  -9   7   6       21.34       22.09      1.73 o 
  -8   7   6       32.72       36.45      2.68 o 
  -7   7   6       13.43       12.29      1.42 o 
  -6   7   6      105.07      109.89      2.70 o 
  -5   7   6       77.15       77.73      2.30 o 
  -4   7   6        1.18        1.23      0.88 o 
  -3   7   6       14.64       22.23      1.84 o 
  -2   7   6      303.63      307.37      5.59 o 
  -1   7   6       54.22       52.55      1.96 o 
   0   7   6       66.26       62.86      2.34 o 
  -8   8   6        4.34        5.29      1.19 o 
  -7   8   6       25.81       31.96      1.86 o 
  -6   8   6       89.58       90.76      2.72 o 
  -5   8   6       97.66      109.82      3.30 o 
  -4   8   6       84.73       86.80      2.67 o 
  -3   8   6        5.41        2.39      1.44 o 
  -2   8   6      141.61      135.88      3.32 o 
   1 -10   7       48.62       48.65      2.06 o 
   2 -10   7       55.14       47.16      2.12 o 
   3 -10   7       26.67       27.22      1.49 o 
   4 -10   7       25.03       24.76      2.95 o 
  -1  -9   7       26.69       31.74      1.70 o 
   0  -9   7       75.55       72.06      3.25 o 
   1  -9   7       38.03       40.91      1.98 o 
   2  -9   7       10.66        9.34      1.17 o 
   3  -9   7        0.99        0.06      0.57 o 
   4  -9   7       29.63       31.10      1.77 o 
   5  -9   7       76.77       82.86      2.22 o 
   6  -9   7      126.74      116.31      3.15 o 
  -3  -8   7        1.61        2.99      1.42 o 
  -2  -8   7       51.32       53.09      2.67 o 
  -1  -8   7      140.29      136.55      2.86 o 
   0  -8   7       20.42       16.55      2.08 o 
   1  -8   7        1.71        1.06      0.80 o 
   2  -8   7        0.88        2.25      0.66 o 
   3  -8   7       76.82       76.69      1.78 o 
   4  -8   7      172.61      169.78      5.03 o 
   5  -8   7        1.34        0.49      0.86 o 
   6  -8   7       27.91       29.00      1.45 o 
  -4  -7   7       33.60       35.48      1.18 o 
  -3  -7   7       78.66       79.51      2.38 o 
  -2  -7   7       91.97       86.45      2.44 o 
  -1  -7   7       56.33       65.17      1.64 o 
   0  -7   7        4.64        6.43      0.75 o 
   1  -7   7       10.18        9.11      0.90 o 
   2  -7   7       43.26       40.16      1.32 o 
   3  -7   7       20.90       18.92      2.60 o 
   4  -7   7       23.26       24.95      1.11 o 
   5  -7   7       36.97       35.02      1.32 o 
   6  -7   7        1.45        1.54      0.73 o 
   7  -7   7       36.11       41.05      2.19 o 
  -5  -6   7       21.65       23.70      0.98 o 
  -4  -6   7        8.28        8.35      0.96 o 
  -3  -6   7      132.59      136.92      3.58 o 
  -2  -6   7       99.36      102.58      4.17 o 
  -1  -6   7      368.51      358.42      4.84 o 
   0  -6   7       45.49       41.45      1.05 o 
   1  -6   7      191.38      189.69      2.50 o 
   2  -6   7        4.10        6.38      0.57 o 
   3  -6   7       16.73       18.90      0.84 o 
   4  -6   7       44.44       49.16      1.89 o 
   5  -6   7      108.58      119.87      2.75 o 
   6  -6   7       37.96       35.74      2.28 o 
   7  -6   7       14.64       13.13      1.16 o 
  -6  -5   7       98.47      112.57      2.89 o 
  -5  -5   7       30.70       38.48      1.42 o 
  -4  -5   7        6.77        7.77      0.60 o 
  -3  -5   7      274.60      292.58      3.53 o 
  -2  -5   7      759.12      730.94     13.76 o 
  -1  -5   7      203.45      201.75      3.46 o 
   0  -5   7      250.88      237.92      4.21 o 
   1  -5   7       23.63       24.38      0.60 o 
   2  -5   7      233.32      229.48      8.77 o 
   3  -5   7      442.22      429.53     15.77 o 
   4  -5   7        2.89        2.79      0.58 o 
   5  -5   7       19.33       21.17      1.02 o 
   6  -5   7        7.65        6.62      0.83 o 
   7  -5   7      209.84      215.06      3.29 o 
  -7  -4   7       69.47       62.95      2.39 o 
  -6  -4   7      105.67      104.72      2.22 o 
  -5  -4   7       59.70       63.54      1.60 o 
  -4  -4   7      160.61      167.95      2.92 o 
  -3  -4   7      455.65      452.59      5.39 o 
  -2  -4   7      373.25      369.08      3.65 o 
  -1  -4   7        5.73        5.96      1.02 o 
   0  -4   7       43.21       45.88      0.69 o 
   1  -4   7      846.69      830.30     11.43 o 
   2  -4   7      116.37      121.05      1.42 o 
   3  -4   7       52.84       57.24      1.01 o 
   4  -4   7      318.05      330.92      3.83 o 
   5  -4   7       59.80       59.35      1.40 o 
   6  -4   7      193.15      194.81      3.50 o 
   7  -4   7      183.95      185.70      8.42 o 
  -7  -3   7      420.57      423.01     11.29 o 
  -6  -3   7        1.96        1.74      0.61 o 
  -5  -3   7       41.15       41.32      0.95 o 
  -4  -3   7      373.01      357.19      3.94 o 
  -3  -3   7       38.45       40.77      0.60 o 
  -2  -3   7      257.98      230.92      1.91 o 
  -1  -3   7        9.13        9.12      1.57 o 
   0  -3   7      342.72      315.03      3.37 o 
   1  -3   7       44.76       41.28      1.80 o 
   2  -3   7     1339.61     1426.82     18.31 o 
   3  -3   7      227.67      211.81      5.47 o 
   4  -3   7      116.86      122.98      2.70 o 
   5  -3   7      397.33      392.74      5.73 o 
   6  -3   7        0.37        0.30      0.52 o 
   7  -3   7       73.11       79.05      5.27 o 
  -8  -2   7       85.86       91.36      2.94 o 
  -7  -2   7        2.59        3.00      0.57 o 
  -6  -2   7      667.86      688.22      9.52 o 
  -5  -2   7       20.79       20.68      0.67 o 
  -4  -2   7      200.17      196.06      2.43 o 
  -3  -2   7      605.65      618.18      8.38 o 
  -2  -2   7      328.30      333.09      7.55 o 
  -1  -2   7      362.90      337.81      7.63 o 
   0  -2   7      402.28      365.69      5.66 o 
   1  -2   7      631.83      640.69      8.73 o 
   2  -2   7       12.79       15.25      0.70 o 
   3  -2   7      180.05      163.66      4.33 o 
   4  -2   7       19.72       18.04      1.39 o 
   5  -2   7       11.75       13.90      0.79 o 
   6  -2   7      187.18      190.04      2.75 o 
  -8  -1   7      439.99      447.30      9.36 o 
  -7  -1   7      516.41      542.49      7.48 o 
  -6  -1   7      167.28      166.32      3.31 o 
  -5  -1   7      570.44      572.36      7.45 o 
  -4  -1   7      385.50      381.10      8.43 o 
  -3  -1   7      887.85      938.06     10.50 o 
  -2  -1   7      132.70      138.08      5.35 o 
  -1  -1   7        9.50        7.65      2.08 o 
   0  -1   7      243.32      261.57      6.77 o 
   1  -1   7      159.54      168.35      5.76 o 
   2  -1   7       61.69       70.10      1.44 o 
   3  -1   7       56.22       54.20      1.67 o 
   4  -1   7      215.51      249.75      3.35 o 
   5  -1   7       12.83       11.63      0.73 o 
   6  -1   7       17.90       18.62      2.67 o 
  -9   0   7      168.04      163.44      4.64 o 
  -8   0   7      241.56      237.35      4.54 o 
  -7   0   7      234.96      227.33      4.06 o 
  -6   0   7        1.33        1.89      0.40 o 
  -5   0   7      676.17      635.31      6.33 o 
  -4   0   7     1677.77     1788.45     30.31 o 
  -3   0   7      990.27      964.45     11.27 o 
  -2   0   7       14.63       12.69      1.11 o 
  -1   0   7       37.55       51.61      2.93 o 
   0   0   7      518.33      514.50      5.88 o 
   1   0   7       51.89       65.78      3.38 o 
   2   0   7      283.58      269.63      3.25 o 
   3   0   7        6.06        9.11      0.69 o 
   4   0   7       11.87       14.45      0.64 o 
   5   0   7       43.67       51.20      3.11 o 
  -9   1   7       62.16       58.42      4.25 o 
  -8   1   7        1.12        0.17      0.77 o 
  -7   1   7      294.28      281.63      3.93 o 
  -6   1   7      176.10      179.81      2.24 o 
  -5   1   7      155.92      146.93      3.10 o 
  -4   1   7      729.31      692.68      6.85 o 
  -3   1   7       50.53       46.05      1.53 o 
  -2   1   7      550.39      529.34      5.00 o 
  -1   1   7       37.35       47.24      0.80 o 
   0   1   7       99.59       77.74      1.32 o 
   1   1   7       38.08       34.67      1.23 o 
   2   1   7        0.56        0.66      0.41 o 
   3   1   7       75.90       84.42      2.57 o 
   4   1   7      133.84      151.23      3.97 o 
   5   1   7      161.31      169.44      3.88 o 
  -9   2   7       13.96       12.85      1.04 o 
  -8   2   7      197.21      197.32      3.20 o 
  -7   2   7       36.63       38.92      1.09 o 
  -6   2   7       30.93       28.39      1.29 o 
  -5   2   7        2.62        3.66      0.59 o 
  -4   2   7      188.79      185.58      2.83 o 
  -3   2   7       19.45       16.20      0.73 o 
  -2   2   7       12.49       16.18      0.75 o 
  -1   2   7     1372.32     1381.90     17.79 o 
   0   2   7      167.65      183.53      3.58 o 
   1   2   7       97.11       87.84      2.67 o 
   2   2   7        6.33       11.53      1.62 o 
   3   2   7        6.36        9.78      1.11 o 
   4   2   7       39.72       43.83      2.20 o 
  -9   3   7        0.52        0.83      0.62 o 
  -8   3   7       10.23       11.90      0.87 o 
  -7   3   7        0.54        0.17      0.51 o 
  -6   3   7        8.17       10.68      0.87 o 
  -5   3   7      582.53      546.41      6.92 o 
  -4   3   7      214.14      205.35      2.81 o 
  -3   3   7      597.45      606.47      8.84 o 
  -2   3   7       65.31       66.72      1.65 o 
  -1   3   7      478.35      483.75      6.04 o 
   0   3   7      261.35      242.22      4.78 o 
   1   3   7        4.41        7.20      1.14 o 
   2   3   7        2.81        1.45      1.21 o 
   3   3   7       10.26        9.53      1.33 o 
  -9   4   7       14.23       14.59      1.27 o 
  -8   4   7        6.37       11.27      1.03 o 
  -7   4   7      151.32      134.70      5.11 o 
  -6   4   7       43.89       40.97      1.47 o 
  -5   4   7      730.66      745.19      9.60 o 
  -4   4   7      623.06      635.11      8.24 o 
  -3   4   7      330.87      343.13      7.45 o 
  -2   4   7      111.72      116.94      2.26 o 
  -1   4   7        4.87        7.16      0.89 o 
   0   4   7      115.96      119.81      6.69 o 
   1   4   7       72.12       75.99      4.01 o 
   2   4   7      141.08      148.55      3.53 o 
   3   4   7       60.96       69.30      2.65 o 
  -9   5   7       86.83       86.23      4.33 o 
  -8   5   7      174.74      170.49      5.88 o 
  -7   5   7        8.00       13.17      1.15 o 
  -6   5   7      146.18      146.67      3.21 o 
  -5   5   7      182.91      175.41      3.02 o 
  -4   5   7      116.07      109.08      2.30 o 
  -3   5   7       18.07       18.49      1.15 o 
  -2   5   7      207.37      213.09      3.54 o 
  -1   5   7      828.16      862.70     12.90 o 
   0   5   7      295.20      294.04      5.54 o 
   1   5   7      152.84      160.48      8.61 o 
   2   5   7        2.31        2.18      1.25 o 
  -9   6   7       51.67       65.65      2.41 o 
  -8   6   7       38.79       41.65      2.40 o 
  -7   6   7      108.29       98.82      2.57 o 
  -6   6   7        5.75        3.58      0.92 o 
  -5   6   7       58.69       65.30      2.61 o 
  -4   6   7       49.96       50.14      1.81 o 
  -3   6   7      229.74      241.47      5.17 o 
  -2   6   7      478.29      497.08      7.49 o 
  -1   6   7      291.55      293.14      4.94 o 
   0   6   7       41.71       44.51      2.26 o 
  -8   7   7       16.55       17.94      2.32 o 
  -7   7   7        0.52        0.40      0.89 o 
  -6   7   7      102.44      107.79      3.74 o 
  -5   7   7       43.97       52.10      2.56 o 
  -4   7   7      249.29      259.20      4.70 o 
  -3   7   7       24.86       24.39      2.91 o 
  -2   7   7        8.57        6.48      1.17 o 
  -1   7   7       53.48       55.61      2.13 o 
  -6   8   7       65.22       74.79      2.60 o 
  -5   8   7      132.10      125.92      4.49 o 
  -4   8   7       10.21       10.01      1.43 o 
  -1  -9   8       78.66       77.87      3.07 o 
   0  -9   8        2.95        3.22      0.80 o 
   1  -9   8       96.50       94.45      2.51 o 
   2  -9   8      192.49      173.78      4.02 o 
   3  -9   8      104.72      103.52      3.10 o 
   4  -9   8        1.38        1.14      0.72 o 
   5  -9   8       77.26       78.73      2.50 o 
  -2  -8   8      131.14      136.95      5.35 o 
  -1  -8   8        5.61        6.61      1.18 o 
   0  -8   8       25.69       22.62      2.32 o 
   1  -8   8       42.45       39.38      1.47 o 
   2  -8   8       62.39       63.74      1.74 o 
   3  -8   8      165.35      161.25      3.03 o 
   4  -8   8      176.52      185.74      9.32 o 
   5  -8   8      101.69       94.32      2.12 o 
   6  -8   8      270.37      277.63      4.82 o 
  -4  -7   8        6.38        8.98      0.80 o 
  -3  -7   8       67.94       73.80      2.45 o 
  -2  -7   8       55.90       58.31      2.01 o 
  -1  -7   8       12.24       11.25      1.61 o 
   0  -7   8       37.61       26.76      0.92 o 
   1  -7   8      187.89      193.47      2.91 o 
   2  -7   8      251.72      247.75      3.25 o 
   3  -7   8      128.52      132.67      4.92 o 
   4  -7   8      542.82      537.99     21.51 o 
   5  -7   8       32.34       38.71      1.31 o 
   6  -7   8       44.09       41.96      1.92 o 
  -5  -6   8        1.10        0.72      0.62 o 
  -4  -6   8       57.89       56.19      1.47 o 
  -3  -6   8      207.75      216.17      3.09 o 
  -2  -6   8        4.72        8.86      0.87 o 
  -1  -6   8        5.40        2.86      0.59 o 
   0  -6   8      148.06      154.14      3.70 o 
   1  -6   8      266.65      250.47      3.07 o 
   2  -6   8      476.63      454.41      5.46 o 
   3  -6   8      141.78      139.92      7.16 o 
   4  -6   8      138.59      137.98      2.64 o 
   5  -6   8      138.94      150.21      2.57 o 
   6  -6   8       47.12       52.11      1.43 o 
  -6  -5   8       91.70       96.50      2.56 o 
  -5  -5   8       41.15       44.90      1.28 o 
  -4  -5   8      239.02      249.99      3.39 o 
  -3  -5   8      281.36      297.70      3.35 o 
  -2  -5   8       12.95        5.09      1.89 o 
  -1  -5   8       10.27       10.63      0.53 o 
   0  -5   8        3.60        5.66      0.30 o 
   1  -5   8       19.27       20.30      0.68 o 
   2  -5   8      315.36      315.08      5.56 o 
   3  -5   8        5.44        5.07      0.62 o 
   4  -5   8        3.20        3.69      0.65 o 
   5  -5   8      216.48      226.91      3.57 o 
   6  -5   8      114.29      118.31      2.31 o 
  -6  -4   8       53.78       57.97      1.29 o 
  -5  -4   8       92.23       91.39      1.95 o 
  -4  -4   8       93.33       93.93      1.25 o 
  -3  -4   8      445.75      450.66      4.85 o 
  -2  -4   8       17.79       19.64      0.44 o 
  -1  -4   8        1.86        0.53      0.39 o 
   0  -4   8      107.81       91.55      1.48 o 
   1  -4   8      170.87      172.54      2.68 o 
   2  -4   8       56.58       62.32      1.99 o 
   3  -4   8      219.04      220.01      3.85 o 
   4  -4   8      211.72      214.69      3.89 o 
   5  -4   8        4.35        3.77      0.85 o 
   6  -4   8       42.54       39.38      1.53 o 
  -7  -3   8      116.32      122.80      1.86 o 
  -6  -3   8        8.12        6.79      0.57 o 
  -5  -3   8      119.41      125.47      2.04 o 
  -4  -3   8      186.94      170.92      1.94 o 
  -3  -3   8      277.98      280.35      2.81 o 
  -2  -3   8       29.07       29.57      3.70 o 
  -1  -3   8        3.42        1.97      1.34 o 
   0  -3   8     1255.07     1273.38     33.82 o 
   1  -3   8      966.00      909.12     51.95 o 
   2  -3   8        4.32        4.36      1.81 o 
   3  -3   8       59.54       55.84      1.33 o 
   4  -3   8      171.45      166.68      5.23 o 
   5  -3   8      297.35      331.03      5.68 o 
   6  -3   8       60.00       62.62      2.37 o 
  -8  -2   8       37.46       32.22      1.77 o 
  -7  -2   8        6.46        6.76      0.67 o 
  -6  -2   8       41.27       45.68      1.28 o 
  -5  -2   8       56.23       48.69      1.35 o 
  -4  -2   8      559.12      565.94      5.99 o 
  -3  -2   8        2.77        1.23      0.83 o 
  -2  -2   8       42.71       38.78      2.36 o 
  -1  -2   8      977.54     1027.75     26.98 o 
   0  -2   8      315.41      331.49     10.65 o 
   1  -2   8      417.77      418.45      4.82 o 
   2  -2   8       48.90       55.34      3.74 o 
   3  -2   8       45.23       46.79      1.21 o 
   4  -2   8      221.51      227.07      3.38 o 
   5  -2   8      266.29      275.23      4.06 o 
   6  -2   8       22.60       30.52      1.97 o 
  -8  -1   8        4.71        3.54      1.02 o 
  -7  -1   8        8.06        9.24      0.77 o 
  -6  -1   8      136.94      130.69      2.39 o 
  -5  -1   8      149.54      143.74      2.16 o 
  -4  -1   8      423.31      396.35      4.35 o 
  -3  -1   8      299.39      313.66      2.37 o 
  -2  -1   8        0.62        0.14      0.96 o 
  -1  -1   8       99.09       99.92      2.56 o 
   0  -1   8     1276.24     1384.58     20.18 o 
   1  -1   8        9.09        9.20      0.50 o 
   2  -1   8       46.10       37.74      1.39 o 
   3  -1   8      176.15      166.31      3.27 o 
   4  -1   8       28.70       38.37      1.54 o 
   5  -1   8       96.69       95.22      4.42 o 
  -8   0   8      495.94      476.18     10.34 o 
  -7   0   8       36.19       36.50      1.35 o 
  -6   0   8      172.09      171.80      1.86 o 
  -5   0   8      148.66      140.81      1.49 o 
  -4   0   8      360.15      342.90      3.18 o 
  -3   0   8       85.38       69.64      1.44 o 
  -2   0   8       47.51       48.16      1.10 o 
  -1   0   8       19.19       24.45      0.91 o 
   0   0   8       35.09       32.45      0.63 o 
   1   0   8       96.83       91.90      1.44 o 
   2   0   8      135.50      114.29      1.81 o 
   3   0   8      277.62      277.39      3.29 o 
   4   0   8      456.09      455.78      7.35 o 
   5   0   8       21.68       17.57      3.34 o 
  -9   1   8      240.57      214.39      4.84 o 
  -8   1   8      229.50      229.59      3.73 o 
  -7   1   8      215.43      217.49      5.92 o 
  -6   1   8       27.59       25.27      0.75 o 
  -5   1   8      154.65      161.93      4.04 o 
  -4   1   8       96.22      101.00      1.36 o 
  -3   1   8       30.84       36.52      0.73 o 
  -2   1   8       84.58       95.80      1.95 o 
  -1   1   8      312.91      324.97      4.14 o 
   0   1   8      213.71      233.99      3.26 o 
   1   1   8        9.85        9.65      0.54 o 
   2   1   8      242.83      250.02      3.24 o 
   3   1   8       65.54       61.77      2.01 o 
   4   1   8       62.69       56.34      2.71 o 
  -9   2   8        3.17        2.89      0.69 o 
  -8   2   8       58.88       54.23      1.87 o 
  -7   2   8      121.73      115.43      3.05 o 
  -6   2   8      437.39      420.28     19.16 o 
  -5   2   8      172.52      141.43      3.91 o 
  -4   2   8       64.95       63.05      1.36 o 
  -3   2   8       35.71       36.92      1.06 o 
  -2   2   8       73.87       76.52      1.62 o 
  -1   2   8      556.42      542.45      6.56 o 
   0   2   8      301.40      294.30      5.35 o 
   1   2   8        2.65        3.19      0.89 o 
   2   2   8        9.38        8.28      0.79 o 
   3   2   8       58.74       64.03      2.29 o 
   4   2   8      100.78      104.98      2.97 o 
  -9   3   8      126.96      114.00      2.58 o 
  -8   3   8       55.70       50.80      1.94 o 
  -7   3   8      194.22      167.00      5.67 o 
  -6   3   8       33.48       29.52      1.98 o 
  -5   3   8      432.55      456.75      6.33 o 
  -4   3   8      367.83      347.02      4.94 o 
  -3   3   8        1.32        1.27      0.59 o 
  -2   3   8       64.27       69.83      2.59 o 
  -1   3   8        6.33        8.83      0.84 o 
   0   3   8       48.13       48.00      2.18 o 
   1   3   8       44.86       40.80      2.52 o 
   2   3   8      101.21      110.73      3.46 o 
   3   3   8       95.23       99.71      6.13 o 
  -9   4   8       68.31       61.67      3.02 o 
  -8   4   8      121.00      117.49      7.29 o 
  -7   4   8        2.68        4.84      0.77 o 
  -6   4   8      155.41      161.02      2.85 o 
  -5   4   8        0.41        0.41      0.66 o 
  -4   4   8      134.83      137.14      3.11 o 
  -3   4   8       42.88       35.80      1.35 o 
  -2   4   8       23.64       25.15      1.59 o 
  -1   4   8       28.37       29.66      2.58 o 
   0   4   8       39.98       39.61      1.87 o 
   1   4   8        4.81        6.74      1.15 o 
   2   4   8       14.50       14.28      2.60 o 
  -9   5   8       10.42       15.64      2.00 o 
  -8   5   8       86.54       91.81      2.72 o 
  -7   5   8       51.30       46.39      1.53 o 
  -6   5   8       14.14       16.64      1.10 o 
  -5   5   8      156.41      154.93      3.15 o 
  -4   5   8        4.53        2.73      0.92 o 
  -3   5   8       93.80      103.91      2.33 o 
  -2   5   8       13.17       14.84      2.03 o 
  -1   5   8       45.56       41.46      2.18 o 
   0   5   8        8.36        9.67      1.71 o 
   1   5   8        1.17        1.43      1.04 o 
  -8   6   8       10.49       13.44      2.59 o 
  -7   6   8       79.51       80.27      2.42 o 
  -6   6   8       80.83       85.13      2.81 o 
  -5   6   8      334.79      347.54      8.11 o 
  -4   6   8       33.37       36.54      1.72 o 
  -3   6   8        1.07        1.14      0.93 o 
  -2   6   8      131.03      131.50      3.84 o 
  -1   6   8      168.28      166.94      4.12 o 
  -7   7   8       61.68       63.97      2.47 o 
  -6   7   8       75.66       78.10      2.51 o 
  -5   7   8       76.86       75.36      3.12 o 
  -4   7   8      278.19      264.92      5.03 o 
  -3   7   8      181.85      190.11      4.89 o 
   0  -9   9       31.55       36.64      1.45 o 
   1  -9   9       38.62       39.04      1.17 o 
   2  -9   9       57.44       52.84      1.32 o 
   3  -9   9        0.80        1.45      0.87 o 
   4  -9   9       24.54       28.61      1.71 o 
  -2  -8   9       47.67       44.30      2.37 o 
  -1  -8   9        4.66        4.21      1.22 o 
   0  -8   9       95.11       88.96      2.48 o 
   1  -8   9       80.75       78.77      1.59 o 
   2  -8   9      215.44      211.96      3.69 o 
   3  -8   9       55.03       51.93      1.18 o 
   4  -8   9       26.08       28.14      1.00 o 
   5  -8   9      229.71      217.16      7.94 o 
  -3  -7   9       45.93       46.23      3.19 o 
  -2  -7   9       11.36       11.63      1.36 o 
  -1  -7   9      187.02      175.25      3.98 o 
   0  -7   9      520.32      477.39      5.98 o 
   1  -7   9      321.64      306.52      3.87 o 
   2  -7   9       40.03       41.32      0.84 o 
   3  -7   9      177.86      178.55      2.44 o 
   4  -7   9      116.90      108.43      4.33 o 
   5  -7   9       23.83       21.93      3.07 o 
  -4  -6   9      102.80      111.34      1.95 o 
  -3  -6   9       69.73       77.63      1.39 o 
  -2  -6   9      259.35      233.49      4.72 o 
  -1  -6   9       19.58       17.49      0.62 o 
   0  -6   9      215.76      218.39      5.62 o 
   1  -6   9      359.29      355.13      5.25 o 
   2  -6   9      132.51      125.84      1.50 o 
   3  -6   9       81.92       78.84      3.26 o 
   4  -6   9      444.91      470.07      7.31 o 
   5  -6   9       61.26       57.80      2.45 o 
   6  -6   9       14.09       17.26      2.60 o 
  -5  -5   9       58.19       58.91      1.32 o 
  -4  -5   9      145.10      153.43      1.97 o 
  -3  -5   9       44.43       39.80      1.22 o 
  -2  -5   9       26.26       13.15      0.43 o 
  -1  -5   9      223.59      227.47      2.74 o 
   0  -5   9       39.63       38.03      0.43 o 
   1  -5   9      405.62      423.73      7.52 o 
   2  -5   9      588.58      581.69     21.82 o 
   3  -5   9        1.07        1.77      0.50 o 
   4  -5   9      187.07      189.15      2.70 o 
   5  -5   9      166.84      175.76      3.43 o 
   6  -5   9       43.94       42.76      2.01 o 
  -6  -4   9       50.30       50.29      1.27 o 
  -5  -4   9      123.26      133.43      1.77 o 
  -4  -4   9       29.68       24.95      1.18 o 
  -3  -4   9        5.53        8.62      0.47 o 
  -2  -4   9       23.00       24.93      2.60 o 
  -1  -4   9       78.95       71.02      5.74 o 
   0  -4   9      830.91      830.57     20.92 o 
   1  -4   9      450.17      455.32     11.72 o 
   2  -4   9        7.53        7.33      1.06 o 
   3  -4   9      189.19      185.60      6.25 o 
   4  -4   9      304.76      313.96      4.92 o 
   5  -4   9      257.33      262.04      5.76 o 
   6  -4   9       21.93       25.31      1.55 o 
  -7  -3   9       57.61       56.91      1.20 o 
  -6  -3   9      107.90      113.99      1.71 o 
  -5  -3   9        6.29        5.74      0.69 o 
  -4  -3   9        0.72        0.46      0.41 o 
  -3  -3   9       10.21       12.35      1.89 o 
  -2  -3   9       59.23       69.29      3.54 o 
  -1  -3   9       30.11       27.69      2.60 o 
   0  -3   9       26.04       28.47      4.17 o 
   1  -3   9      214.42      206.61     15.53 o 
   2  -3   9        1.06        2.21      0.81 o 
   3  -3   9      499.26      513.11     11.56 o 
   4  -3   9      124.07      126.76      5.11 o 
   5  -3   9        6.21       13.19      1.15 o 
  -7  -2   9       52.59       53.61      1.23 o 
  -6  -2   9       31.72       30.27      1.32 o 
  -5  -2   9       95.88       98.15      1.98 o 
  -4  -2   9       43.46       37.60      0.49 o 
  -3  -2   9       74.63       76.06      3.38 o 
  -2  -2   9       22.25       20.21      3.54 o 
  -1  -2   9      272.25      262.07      6.92 o 
   0  -2   9      120.05      134.12      1.55 o 
   1  -2   9      444.47      444.47      4.97 o 
   2  -2   9       19.06       20.30      0.62 o 
   3  -2   9        2.78        2.50      0.52 o 
   4  -2   9       13.78       18.49      0.83 o 
   5  -2   9        4.05        3.02      0.58 o 
  -8  -1   9        6.67        4.72      0.94 o 
  -7  -1   9      189.65      177.55      3.54 o 
  -6  -1   9       92.21       96.86      2.16 o 
  -5  -1   9      241.99      227.19      2.89 o 
  -4  -1   9       47.27       47.20      1.23 o 
  -3  -1   9      374.16      368.96     10.38 o 
  -2  -1   9      336.57      343.63      6.86 o 
  -1  -1   9      505.81      522.51      9.12 o 
   0  -1   9       42.87       43.23      1.32 o 
   1  -1   9      115.55      103.79      2.47 o 
   2  -1   9       90.99       95.54      1.79 o 
   3  -1   9      191.09      223.22      3.23 o 
   4  -1   9      341.53      363.59      5.10 o 
   5  -1   9       45.07       55.71      1.50 o 
  -8   0   9       48.02       44.56      2.61 o 
  -7   0   9      260.88      246.16      5.07 o 
  -6   0   9       98.06       93.93      1.25 o 
  -5   0   9        0.44        0.43      0.34 o 
  -4   0   9      146.75      131.56      2.45 o 
  -3   0   9      241.13      250.40      2.87 o 
  -2   0   9       52.92       57.92      2.63 o 
  -1   0   9       60.26       58.00      1.72 o 
   0   0   9      232.76      259.68      2.60 o 
   1   0   9       38.84       37.20      0.94 o 
   2   0   9      410.34      398.28      4.81 o 
   3   0   9      415.22      417.55      5.64 o 
   4   0   9       93.91      108.97      2.52 o 
  -8   1   9      176.58      169.60      2.80 o 
  -7   1   9       41.11       39.44      1.51 o 
  -6   1   9       49.52       46.73      0.93 o 
  -5   1   9        2.25        0.90      0.36 o 
  -4   1   9       16.30       16.30      0.71 o 
  -3   1   9      119.23      114.70      3.08 o 
  -2   1   9      291.34      292.80      3.80 o 
  -1   1   9      127.11      132.01      2.99 o 
   0   1   9      328.59      304.48      4.22 o 
   1   1   9      339.46      348.20      3.89 o 
   2   1   9        9.20        8.91      1.16 o 
   3   1   9      193.96      195.16      4.31 o 
  -9   2   9        1.06        1.15      0.60 o 
  -8   2   9       88.17       85.38      2.10 o 
  -7   2   9        3.72        3.00      0.52 o 
  -6   2   9       10.33       10.00      0.91 o 
  -5   2   9      114.29      102.73      4.43 o 
  -4   2   9      184.26      179.20      3.28 o 
  -3   2   9      114.18      120.45      2.42 o 
  -2   2   9       58.14       57.27      1.26 o 
  -1   2   9      130.76      128.54      3.90 o 
   0   2   9       13.36       11.97      1.44 o 
   1   2   9      247.97      234.07      4.99 o 
   2   2   9      136.72      136.52      2.65 o 
   3   2   9        2.14        2.13      1.10 o 
  -9   3   9       55.14       49.56      1.44 o 
  -8   3   9       40.20       40.89      1.71 o 
  -7   3   9      164.70      163.60      8.12 o 
  -6   3   9        2.55        2.70      0.64 o 
  -5   3   9       82.62       75.26      1.74 o 
  -4   3   9      301.27      290.84      4.45 o 
  -3   3   9       86.76       83.39      2.16 o 
  -2   3   9       16.05       14.66      1.06 o 
  -1   3   9       11.02       12.55      2.02 o 
   0   3   9      145.58      151.62      3.90 o 
   1   3   9        4.15        4.72      1.30 o 
   2   3   9       28.37       25.57      1.98 o 
  -8   4   9      396.03      361.52     16.10 o 
  -7   4   9       19.34       17.11      1.46 o 
  -6   4   9       69.47       74.17      1.76 o 
  -5   4   9        0.40        1.07      0.64 o 
  -4   4   9       85.95       82.04      2.26 o 
  -3   4   9       23.95       22.64      1.18 o 
  -2   4   9       17.05       18.87      1.15 o 
  -1   4   9       15.32       15.66      1.50 o 
   0   4   9        0.33       -0.56      1.18 o 
   1   4   9       95.71       96.33      2.99 o 
  -8   5   9       39.07       43.12      1.89 o 
  -7   5   9       37.15       43.79      1.64 o 
  -6   5   9        0.77        0.51      0.62 o 
  -5   5   9       29.29       38.27      1.49 o 
  -4   5   9        1.56        0.56      0.78 o 
  -3   5   9        0.52        0.22      0.79 o 
  -2   5   9        5.14        4.23      0.95 o 
  -1   5   9       21.78       25.46      3.15 o 
   0   5   9      152.42      146.23      4.52 o 
  -7   6   9       12.99        9.37      1.34 o 
  -6   6   9       25.69       30.97      2.02 o 
  -5   6   9       57.08       51.46      2.67 o 
  -4   6   9       97.62      100.19      2.91 o 
  -3   6   9        3.31        3.11      1.01 o 
  -2   6   9        0.30        0.35      1.08 o 
  -1  -8  10      107.59       94.97      5.39 o 
   0  -8  10       25.93       25.08      1.34 o 
   1  -8  10       69.13       71.92      1.44 o 
   2  -8  10      102.95       99.12      3.66 o 
   3  -8  10       14.07       12.01      0.66 o 
   4  -8  10        7.86        6.40      1.03 o 
  -3  -7  10       17.38       14.74      0.53 o 
  -2  -7  10      100.53      104.06      3.32 o 
  -1  -7  10       38.41       35.51      1.77 o 
   0  -7  10      138.52      143.90      2.46 o 
   1  -7  10       22.49       25.58      0.57 o 
   2  -7  10      102.92       98.86      1.35 o 
   3  -7  10       47.77       41.74      1.71 o 
   4  -7  10       50.57       46.02      1.22 o 
  -4  -6  10       77.92       79.36      1.95 o 
  -3  -6  10       10.16       13.66      0.68 o 
  -2  -6  10      326.02      298.86      7.33 o 
  -1  -6  10       92.85       88.71      2.35 o 
   0  -6  10      251.54      218.82     16.87 o 
   1  -6  10       73.31       75.72      2.23 o 
   2  -6  10       31.44       30.38      2.27 o 
   3  -6  10      181.15      162.87      8.31 o 
   4  -6  10        0.31        0.51      0.55 o 
   5  -6  10        5.13        6.27      1.79 o 
  -5  -5  10        7.43        6.17      0.60 o 
  -4  -5  10       55.15       55.99      3.67 o 
  -3  -5  10      407.42      363.15     11.19 o 
  -2  -5  10      521.79      502.59     13.84 o 
  -1  -5  10      107.65      113.10      8.34 o 
   0  -5  10        3.98        5.90      2.28 o 
   1  -5  10      275.85      260.24      4.72 o 
   2  -5  10       19.21       17.51      1.14 o 
   3  -5  10       61.85       57.52      4.21 o 
   4  -5  10      117.42      126.19      3.39 o 
   5  -5  10       12.71       12.99      1.55 o 
  -6  -4  10       50.41       55.06      1.80 o 
  -5  -4  10       39.49       40.88      1.67 o 
  -4  -4  10       98.01       77.15      1.78 o 
  -3  -4  10       25.51       24.70      4.56 o 
  -2  -4  10      145.72      140.63      5.58 o 
  -1  -4  10      118.41      143.07      5.66 o 
   0  -4  10      201.86      210.39      7.08 o 
   1  -4  10      457.45      467.06     12.03 o 
   2  -4  10      887.70      811.88     68.78 o 
   3  -4  10       42.84       37.03      1.85 o 
   4  -4  10      164.31      167.17      5.82 o 
   5  -4  10       64.49       60.75      2.72 o 
  -7  -3  10       41.75       45.16      1.03 o 
  -6  -3  10       64.73       62.54      1.01 o 
  -5  -3  10       47.71       47.04      0.96 o 
  -4  -3  10        8.84       13.06      2.12 o 
  -3  -3  10      218.29      218.42      6.76 o 
  -2  -3  10       77.46       85.42      4.17 o 
  -1  -3  10      739.17      768.67     23.83 o 
   0  -3  10      996.74     1068.41     27.14 o 
   1  -3  10       88.35       70.56     10.19 o 
   2  -3  10      274.60      260.77      8.35 o 
   3  -3  10      151.58      156.69      2.38 o 
   4  -3  10       10.02       11.75      1.10 o 
   5  -3  10       17.17       18.14      1.72 o 
  -7  -2  10       56.75       57.02      1.31 o 
  -6  -2  10       45.13       40.74      1.15 o 
  -5  -2  10        1.61        2.30      0.27 o 
  -4  -2  10       68.41       74.09      3.54 o 
  -3  -2  10      803.33      824.04     24.15 o 
  -2  -2  10      415.19      406.63     10.54 o 
  -1  -2  10      547.55      539.55     13.13 o 
   0  -2  10       44.04       36.89      2.60 o 
   1  -2  10      129.35      136.83      1.66 o 
   2  -2  10      186.88      202.76      3.50 o 
   3  -2  10      107.48      112.79      2.74 o 
   4  -2  10       48.39       60.93      1.41 o 
  -7  -1  10       38.76       38.68      3.93 o 
  -6  -1  10        1.23        1.05      0.44 o 
  -5  -1  10       13.01       12.01      0.74 o 
  -4  -1  10      175.45      189.30      4.82 o 
  -3  -1  10       43.64       42.11      2.17 o 
  -2  -1  10       37.53       40.17      2.15 o 
  -1  -1  10        2.91        4.28      1.17 o 
   0  -1  10       10.73       11.52      0.42 o 
   1  -1  10      418.59      412.65      4.72 o 
   2  -1  10       28.47       30.15      1.46 o 
   3  -1  10        9.48       16.02      0.90 o 
   4  -1  10       26.14       29.92      1.22 o 
  -8   0  10       57.42       53.48      1.86 o 
  -7   0  10      184.42      196.80      7.04 o 
  -6   0  10        1.28        1.14      0.29 o 
  -5   0  10        1.71        1.12      0.24 o 
  -4   0  10        4.19        3.23      0.49 o 
  -3   0  10        5.20        6.79      0.27 o 
  -2   0  10        4.91        5.17      0.31 o 
  -1   0  10      232.28      232.78      2.22 o 
   0   0  10      118.32      125.23      2.17 o 
   1   0  10        7.28       10.45      0.70 o 
   2   0  10        5.86        6.96      0.70 o 
   3   0  10       12.29       12.84      0.72 o 
  -8   1  10      102.91      101.36      3.23 o 
  -7   1  10        6.03        4.03      0.67 o 
  -6   1  10        0.37        0.76      0.36 o 
  -5   1  10       41.30       39.93      0.94 o 
  -4   1  10      342.38      343.51      5.54 o 
  -3   1  10      361.31      332.64     10.79 o 
  -2   1  10      158.30      158.62      2.35 o 
  -1   1  10       26.45       30.52      1.51 o 
   0   1  10      191.12      195.49      2.22 o 
   1   1  10      386.23      406.46      4.37 o 
   2   1  10      167.79      164.37      2.86 o 
   3   1  10       31.48       43.05      1.58 o 
  -8   2  10       15.22       15.15      0.84 o 
  -7   2  10        6.24       10.35      0.73 o 
  -6   2  10        0.65        0.42      0.37 o 
  -5   2  10      462.09      474.80      8.41 o 
  -4   2  10      116.95      106.48      1.72 o 
  -3   2  10      166.03      166.47      4.12 o 
  -2   2  10       92.54       86.95      3.07 o 
  -1   2  10       64.74       68.61      2.05 o 
   0   2  10      573.53      560.92      9.60 o 
   1   2  10       33.26       34.39      1.33 o 
   2   2  10       73.33       93.59      2.49 o 
  -8   3  10       66.47       58.75      4.60 o 
  -7   3  10       14.76       12.86      1.21 o 
  -6   3  10       24.23       26.70      1.14 o 
  -5   3  10      144.50      140.76      2.72 o 
  -4   3  10      292.62      283.55      4.30 o 
  -3   3  10        2.57        1.94      0.60 o 
  -2   3  10      148.64      154.50      2.66 o 
  -1   3  10      108.45      116.66      3.40 o 
   0   3  10       25.33       29.39      2.67 o 
   1   3  10       56.22       53.75      2.68 o 
  -8   4  10       69.92       67.55      3.30 o 
  -7   4  10       27.68       32.60      1.33 o 
  -6   4  10       36.69       35.59      1.20 o 
  -5   4  10       53.24       57.90      1.51 o 
  -4   4  10       39.54       45.03      1.43 o 
  -3   4  10        0.54        0.60      0.73 o 
  -2   4  10       22.56       22.37      1.27 o 
  -1   4  10      328.90      345.98      6.86 o 
   0   4  10       70.46       65.55      2.59 o 
  -7   5  10        4.71        2.49      0.72 o 
  -6   5  10       19.41       25.07      1.25 o 
  -5   5  10       74.94       66.55      1.90 o 
  -4   5  10        0.72        0.74      0.73 o 
  -3   5  10       21.56       25.81      1.65 o 
  -2   5  10       41.91       40.69      1.99 o 
  -5   6  10       46.47       57.77      2.08 o 
   0  -8  11        2.85        4.96      2.83 o 
   1  -8  11      127.87      132.84      7.63 o 
   2  -8  11        2.10       -0.39      3.54 o 
  -2  -7  11       46.62       56.16      7.39 o 
  -1  -7  11      101.32      113.97      6.37 o 
   0  -7  11       13.09        9.28      4.72 o 
   1  -7  11      117.73      112.08      6.69 o 
   2  -7  11      156.21      157.54      7.55 o 
   3  -7  11        2.75        2.05      1.73 o 
  -3  -6  11      327.27      329.08     10.70 o 
  -2  -6  11       31.78       34.61      3.70 o 
  -1  -6  11      118.60      126.47      9.83 o 
   0  -6  11       38.54       44.36      4.25 o 
   1  -6  11       19.07       17.30      3.07 o 
   2  -6  11        6.52        8.51      0.82 o 
   3  -6  11       43.39       47.03      1.94 o 
   4  -6  11       72.36       73.75      7.12 o 
  -4  -5  11       33.13       45.38      3.54 o 
  -3  -5  11      117.18      135.12      5.90 o 
  -2  -5  11       40.26       40.43      3.70 o 
  -1  -5  11        4.85        4.09      2.12 o 
   0  -5  11       64.39       57.02      4.09 o 
   1  -5  11       59.27       53.01      4.01 o 
   2  -5  11      110.82      100.05      9.16 o 
   3  -5  11       18.33       17.82      2.60 o 
   4  -5  11       35.32       39.61      1.77 o 
  -5  -4  11        0.42        2.36      2.67 o 
  -4  -4  11      199.18      195.14      6.61 o 
  -3  -4  11       54.42       56.71      3.78 o 
  -2  -4  11      160.21      150.38      9.28 o 
  -1  -4  11        9.73       12.98      2.60 o 
   0  -4  11      197.07      204.50      7.31 o 
   1  -4  11      323.36      324.28      9.83 o 
   2  -4  11        1.40        0.96      0.45 o 
   3  -4  11       22.83       21.71      0.98 o 
   4  -4  11        0.45        0.61      0.60 o 
  -6  -3  11       35.65       33.35      2.60 o 
  -5  -3  11      106.25      104.69      4.48 o 
  -4  -3  11      530.65      482.61     15.97 o 
  -3  -3  11      137.70      132.69      5.27 o 
  -2  -3  11       54.21       62.92      6.21 o 
  -1  -3  11      254.18      257.59      7.94 o 
   0  -3  11       71.94       81.72      4.25 o 
   1  -3  11      300.19      291.60     10.11 o 
   2  -3  11        6.91        7.47      0.74 o 
   3  -3  11       15.99       14.37      0.67 o 
   4  -3  11      103.63      106.53      2.96 o 
  -7  -2  11       40.08       36.42      2.36 o 
  -6  -2  11       69.95       73.70      3.38 o 
  -5  -2  11       53.06       52.85      3.22 o 
  -4  -2  11      266.13      278.98     11.33 o 
  -3  -2  11      374.21      396.41     10.70 o 
  -2  -2  11      112.55      109.80      7.00 o 
  -1  -2  11      696.42      736.34     18.64 o 
   0  -2  11      526.91      536.25     13.69 o 
   1  -2  11       20.93       19.40      0.68 o 
   2  -2  11       83.67       80.35      2.29 o 
   3  -2  11        0.98        0.80      0.45 o 
  -7  -1  11        7.25        5.04      2.06 o 
  -6  -1  11       32.75       28.34      1.08 o 
  -5  -1  11      108.28      102.22      3.22 o 
  -4  -1  11      179.09      172.28      5.45 o 
  -3  -1  11      598.96      598.22     11.28 o 
  -2  -1  11      271.16      279.14      6.03 o 
  -1  -1  11        4.43        1.73      1.42 o 
   0  -1  11      448.06      446.13     15.26 o 
   1  -1  11       36.44       33.31      0.69 o 
   2  -1  11        4.02        4.77      0.49 o 
   3  -1  11       67.43       58.65      1.51 o 
  -7   0  11        1.31        1.15      0.81 o 
  -6   0  11       18.62       18.46      1.01 o 
  -5   0  11      320.40      301.09     10.21 o 
  -4   0  11      105.03      102.87      5.90 o 
  -3   0  11      396.46      397.97      7.86 o 
  -2   0  11       20.07       20.86      1.79 o 
  -1   0  11       94.43      100.32      3.46 o 
   0   0  11      406.06      410.71      7.63 o 
   1   0  11      206.79      207.12      2.72 o 
   2   0  11       35.13       35.69      1.04 o 
  -7   1  11        2.53        3.45      0.44 o 
  -6   1  11        2.14        2.55      0.33 o 
  -5   1  11       63.50       59.48      2.97 o 
  -4   1  11       11.27       13.19      0.79 o 
  -3   1  11        4.98        3.78      1.24 o 
  -2   1  11       37.53       35.73      1.28 o 
  -1   1  11      531.38      524.60      8.17 o 
   0   1  11       48.87       48.05      2.03 o 
   1   1  11       12.94       16.72      0.81 o 
   2   1  11        3.78        3.97      0.81 o 
  -7   2  11        4.12        3.03      0.73 o 
  -6   2  11        7.56        4.41      0.60 o 
  -5   2  11       27.80       28.60      2.16 o 
  -4   2  11       96.94       83.33      1.68 o 
  -3   2  11      182.87      197.34      7.73 o 
  -2   2  11       38.63       38.07      3.34 o 
  -1   2  11        3.97        4.78      1.38 o 
   0   2  11       19.41       21.61      0.88 o 
   1   2  11       10.35        9.57      0.80 o 
  -7   3  11       16.51       17.79      1.28 o 
  -6   3  11      267.28      249.53     10.95 o 
  -5   3  11      101.16       99.37      2.51 o 
  -4   3  11        4.72        3.90      0.67 o 
  -3   3  11        3.39        6.21      0.86 o 
  -2   3  11       46.24       54.19      3.20 o 
  -1   3  11      218.33      221.27      5.66 o 
   0   3  11       52.30       54.74      2.29 o 
  -7   4  11      130.62      125.81      2.27 o 
  -6   4  11        1.43        2.47      0.80 o 
  -5   4  11      104.24       97.78      2.94 o 
  -4   4  11        3.90        3.60      0.87 o 
  -3   4  11       33.63       39.75      1.82 o 
  -2   4  11      118.78      109.44      3.17 o 
  -1  -7  12       22.33       33.58      4.25 o 
   0  -7  12      101.34      113.10      6.92 o 
   1  -7  12        0.58        0.39      2.12 o 
  -2  -6  12       27.86       35.31      4.09 o 
  -1  -6  12       55.56       43.81      4.40 o 
   0  -6  12        5.97        6.84      2.83 o 
   1  -6  12       65.96       67.80      5.03 o 
   2  -6  12        1.14        2.83      2.20 o 
  -4  -5  12       27.84       24.30      5.11 o 
  -3  -5  12       81.66       91.16      5.11 o 
  -2  -5  12        0.37        0.16      1.73 o 
  -1  -5  12       69.88       69.53      4.96 o 
   0  -5  12      128.68      106.34      5.51 o 
   1  -5  12        1.36        4.56      2.36 o 
   2  -5  12       14.42       12.19      2.75 o 
   3  -5  12       22.83       24.85      3.07 o 
  -5  -4  12       66.77       64.65      3.93 o 
  -4  -4  12        6.33        9.20      2.36 o 
  -3  -4  12      119.87      110.51      8.10 o 
  -2  -4  12       18.42       22.81      3.07 o 
  -1  -4  12        4.15        3.54      1.97 o 
   0  -4  12        2.55        1.89      1.89 o 
   1  -4  12      197.48      223.06      7.63 o 
   2  -4  12       97.69      108.07      4.96 o 
   3  -4  12      100.07      106.10      4.80 o 
  -5  -3  12       70.47       67.80      5.90 o 
  -4  -3  12       18.97       20.92      2.67 o 
  -3  -3  12       43.81       51.28      3.78 o 
  -2  -3  12       78.11       75.66      4.25 o 
  -1  -3  12       98.09       92.89      4.64 o 
   0  -3  12      163.78      170.05      6.29 o 
   1  -3  12       26.23       26.82      2.75 o 
   2  -3  12       23.18       28.08      2.67 o 
  -6  -2  12      114.50      125.14      4.88 o 
  -5  -2  12       66.70       59.15      3.62 o 
  -4  -2  12      190.28      196.39      6.53 o 
  -3  -2  12       59.03       62.84      4.01 o 
  -2  -2  12      110.97      105.24      4.64 o 
  -1  -2  12      107.89      107.60      4.80 o 
   0  -2  12        1.57        4.09      1.73 o 
   1  -2  12        1.22        0.77      0.76 o 
   2  -2  12       25.28       25.39      0.74 o 
  -6  -1  12      268.63      245.17      5.71 o 
  -5  -1  12       43.72       52.31      5.27 o 
  -4  -1  12       80.92       78.34      3.23 o 
  -3  -1  12       79.61       82.87      4.19 o 
  -2  -1  12       19.61       21.63      2.52 o 
  -1  -1  12       78.57       74.56      3.70 o 
   0  -1  12        4.77        6.59      1.97 o 
   1  -1  12       47.91       38.25      1.76 o 
   2  -1  12       83.81       80.87      2.74 o 
  -7   0  12       20.73       22.13      2.24 o 
  -6   0  12       94.92      102.01      3.54 o 
  -5   0  12       52.36       44.91      4.60 o 
  -4   0  12      163.82      174.78      6.17 o 
  -3   0  12      501.63      457.30     30.87 o 
  -2   0  12       93.08       91.69      4.99 o 
  -1   0  12       95.72       93.21      3.62 o 
   0   0  12       96.87       87.31      3.32 o 
   1   0  12       26.54       22.38      0.94 o 
  -7   1  12       34.26       31.93      3.93 o 
  -6   1  12       24.32       22.97      3.70 o 
  -5   1  12      398.76      411.74      8.77 o 
  -4   1  12      138.02      132.49      4.09 o 
  -3   1  12      111.53      122.59      3.81 o 
  -2   1  12      250.85      242.33      8.25 o 
  -1   1  12       48.09       46.33      2.22 o 
   0   1  12       74.41       63.81      4.35 o 
  -6   2  12        6.64        3.71      0.72 o 
  -5   2  12       38.23       26.52      2.76 o 
  -4   2  12      139.80      136.06      4.54 o 
  -3   2  12       43.89       37.96      8.57 o 
  -2   2  12      258.46      250.74      4.50 o 
  -1   2  12       65.66       59.30      4.73 o 
  -6   3  12        8.21        8.31      2.10 o 
  -5   3  12        0.32        0.16      0.38 o 
  -4   3  12      109.75      108.69      2.13 o 
  -3   3  12       78.73       78.67      2.21 o 
  -2   3  12        4.79        3.94      0.98 o 
  -2  -5  13       59.19       54.58      4.72 o 
  -1  -5  13       48.53       44.36      4.40 o 
   0  -5  13       30.06       34.14      6.61 o 
   1  -5  13       19.82       20.69      5.51 o 
  -3  -4  13       16.82       12.51      2.83 o 
  -2  -4  13        3.75        5.19      2.44 o 
  -1  -4  13       64.02       58.99      7.08 o 
   0  -4  13       10.99       15.02      2.99 o 
   1  -4  13       25.20       21.47      5.03 o 
  -4  -3  13       11.00       10.30      2.60 o 
  -3  -3  13      216.12      211.89      7.79 o 
  -2  -3  13       76.23       68.35      4.40 o 
  -1  -3  13        5.37       10.30      4.25 o 
   0  -3  13       36.34       31.07      5.35 o 
   1  -3  13       16.10       20.84      4.33 o 
  -5  -2  13       98.36      104.21      4.88 o 
  -4  -2  13       36.43       37.12      3.46 o 
  -3  -2  13       17.46       14.08      2.52 o 
  -2  -2  13        0.34       -0.24      1.34 o 
  -1  -2  13       58.37       69.06      6.13 o 
   0  -2  13       88.27      101.30      4.64 o 
   1  -2  13       69.33       67.64      3.70 o 
  -5  -1  13       17.35       20.53      4.09 o 
  -4  -1  13       51.51       49.55      3.54 o 
  -3  -1  13       25.85       24.62      2.75 o 
  -2  -1  13       23.30       21.79      2.67 o 
  -1  -1  13        2.36        2.99      1.65 o 
   0  -1  13       46.52       46.96      3.07 o 
  -5   0  13        0.28        1.09      2.04 o 
  -4   0  13       77.19       82.30      3.94 o 
  -3   0  13       67.44       66.22      3.10 o 
  -2   0  13        0.55       -0.38      1.12 o 
  -1   0  13       13.40       23.44      2.36 o 
  -5   1  13       98.07       94.02     11.21 o 
  -4   1  13       77.85       72.39      3.80 o 
  -3   1  13       86.07       89.59      3.52 o 
  -2   1  13        2.97        2.61      1.31 o 
                                                 
